# Supplementary material for: Multivariate models from RNA-Seq SNVs yield candidate molecular targets for biomarker discovery: SNV-DA
Source: BMC Genomics. 2016 Mar 31;17:263. doi: 10.1186/s12864-016-2542-4 (PMC4815211; doi:10.1186/s12864-016-2542-4)
Supplement: Additional file 1 — NSCLC: Nonsynonymous Exonic SNV model. (CSV 49.1 kb) [file 12864_2016_2542_MOESM1_ESM.csv]

#Nonsynonymous Exonic SNV Model in Disease-Outcome of NSCLC
Gene(s)	Chr	Pos	Ref	Alt	Loading (DF <--> R)	Annotation
MTRR	chr5	7878179	C	T	-0.132452034209339	nonsyn_exonic
TACC3	chr4	1732978	G	A	0.110125104516119	nonsyn_exonic
TACC3	chr4	1729988	G	A	0.10739618018784	nonsyn_exonic
EXOSC7	chr3	45052775	G	C	-0.104262780137406	nonsyn_exonic
VPS8	chr3	184766301	T	C	-0.101350128557306	nonsyn_exonic
SACM1L	chr3	45779136	A	T	-0.0999692546492116	nonsyn_exonic
ADD1	chr4	2906707	G	T	0.0963483326779646	nonsyn_exonic
PJA2	chr5	108672946	C	T	0.0958757600831366	nonsyn_exonic
TACC3	chr4	1729953	G	A	0.0958314645949824	nonsyn_exonic
PEMT	chr17	17425631	C	T	0.0951720464251396	nonsyn_exonic
PDLIM1	chr10	97023630	T	C	-0.0947035622121716	nonsyn_exonic
HCLS1	chr3	121351338	C	T	0.0942870228928005	nonsyn_exonic
CHMP4A	chr14	24679877	C	T	0.0920391266790657	nonsyn_exonic
CEACAM6	chr19	42265889	G	T	-0.0902947041916386	nonsyn_exonic
PLA2G7	chr6	46684222	C	T	-0.0900569128364336	nonsyn_exonic
TMEM176A	chr7	150501455	G	T	0.0895173026616572	nonsyn_exonic
FAM208B	chr10	5799613	A	G	-0.0889006174150372	nonsyn_exonic
SDC2	chr8	97614661	T	A	-0.086856120845915	nonsyn_exonic
MCM3	chr6	52129484	C	T	0.0861703032309416	nonsyn_exonic
ANO10	chr3	43602803	C	T	-0.0859813730511117	nonsyn_exonic
CD82	chr11	44640268	A	G	0.0859006716758949	nonsyn_exonic
DNAJC10	chr2	183622547	T	G	-0.0852739926259442	nonsyn_exonic
COL6A1	chr21	47423389	G	A	0.0845282096276698	nonsyn_exonic
IFNAR2	chr21	34614255	T	G	-0.0826324952046065	nonsyn_exonic
HLA-A	chr6	29910761	G	A	0.0812945998371425	nonsyn_exonic
HLA-A	chr6	29910759	T	C	0.080286848826917	nonsyn_exonic
PDCD6IP	chr3	33905566	C	T	0.076189777977839	nonsyn_exonic
TNKS1BP1	chr11	57081146	G	C	0.0758102553609566	nonsyn_exonic
JUP	chr17	39925713	C	T	0.0756502269169903	nonsyn_exonic
TMC4	chr19	54676763	C	T	0.0740616612873295	nonsyn_exonic
PLEK	chr2	68607947	G	T	-0.0737922972704249	nonsyn_exonic
ASNS	chr7	97488569	A	T	0.0722397143371697	nonsyn_exonic
SRRM2	chr16	2812939	C	A	0.0715881907695937	nonsyn_exonic
HLA-DPB1	chr6	33048661	A	G	0.0710620258008991	nonsyn_exonic
LITAF	chr16	11647492	T	C	0.0704366672746963	nonsyn_exonic
CASP8	chr2	202149589	G	C	0.0693804524421027	nonsyn_exonic
CCDC88C	chr14	91739081	A	G	-0.0692597929780854	nonsyn_exonic
TMC6	chr17	76121031	C	T	-0.0691209666081484	nonsyn_exonic
PELO	chr5	52096889	C	A	0.0677455961395205	nonsyn_exonic
RNASE4	chr14	21167576	A	T	-0.0675169192293717	nonsyn_exonic
ACIN1	chr14	23549785	T	C	0.0674646324507277	nonsyn_exonic
CCDC57	chr17	80086395	T	C	-0.0673413923281445	nonsyn_exonic
MYO19	chr17	34854280	G	A	0.0666343715578326	nonsyn_exonic
SFI1	chr22	32011225	T	C	0.0665053568406005	nonsyn_exonic
ARHGEF10L	chr1	18023690	A	G	-0.0663763763538044	nonsyn_exonic
C1orf86	chr1	2125172	G	A	0.065303988226642	nonsyn_exonic
CCDC57	chr17	80059596	T	C	-0.064902247487506	nonsyn_exonic
RRP36	chr6	42992825	C	G	-0.0646232135459364	nonsyn_exonic
ARSA	chr22	51064039	G	C	0.064439961307743	nonsyn_exonic
ERBB2	chr17	37879588	A	G	0.0637923470617121	nonsyn_exonic
HLA-DMA	chr6	32917544	C	T	-0.0632650115356157	nonsyn_exonic
AKAP13	chr15	86278309	G	A	-0.0629714300769433	nonsyn_exonic
NIF3L1	chr2	201768238	C	T	-0.0626681536136312	nonsyn_exonic
SQRDL	chr15	45968435	T	C	0.0624629827086944	nonsyn_exonic
CLDN7	chr17	7163739	A	G	0.0624193935727012	nonsyn_exonic
ADD1	chr4	2916762	C	G	0.0624148358165581	nonsyn_exonic
NFATC4	chr14	24845841	T	C	0.0623498655141717	nonsyn_exonic
NBR1	chr17	41361960	A	G	0.0622179541854015	nonsyn_exonic
PLXNB2	chr22	50722134	T	C	0.0616445530482357	nonsyn_exonic
ACP6	chr1	147121977	C	T	-0.0612886399556858	nonsyn_exonic
DPCD	chr10	103368654	T	C	0.0612059068346964	nonsyn_exonic
SCAF11	chr12	46321514	A	T	-0.0610189377805997	nonsyn_exonic
PLEC	chr8	145007187	G	A	0.0609904385029029	nonsyn_exonic
CNPPD1	chr2	220037756	A	G	-0.0609188885796549	nonsyn_exonic
CERS4	chr19	8326866	C	T	0.0607942634857331	nonsyn_exonic
RGS3	chr9	116356529	C	G	-0.0605206095557174	nonsyn_exonic
CCDC57	chr17	80086389	C	T	-0.0603397692914322	nonsyn_exonic
CERS4	chr19	8326944	G	A	0.0603323653491232	nonsyn_exonic
DEF8	chr16	90025640	G	C	-0.0602199265112096	nonsyn_exonic
ACIN1	chr14	23549319	A	G	0.0598024408083037	nonsyn_exonic
UCK1	chr9	134401335	C	T	0.0597330311422982	nonsyn_exonic
D2HGDH	chr2	242690745	C	T	0.0597166464280816	nonsyn_exonic
PYGB	chr20	25262769	G	A	-0.0594581778181355	nonsyn_exonic
SUN2	chr22	39134207	C	T	-0.0588530065102974	nonsyn_exonic
PYGB	chr20	25259006	G	T	-0.0585885030346877	nonsyn_exonic
SH2D3A	chr19	6755155	T	C	-0.0585579202831215	nonsyn_exonic
D2HGDH	chr2	242674803	G	A	-0.0580852930125836	nonsyn_exonic
GTF3C1	chr16	27472772	C	T	0.057611118543305	nonsyn_exonic
ACP2	chr11	47270255	C	T	-0.0575224730724359	nonsyn_exonic
HLA-DPB1	chr6	33048689	G	A	0.0572056252050112	nonsyn_exonic
ARSA	chr22	51065361	C	A	0.0569958453722514	nonsyn_exonic
AKAP10	chr17	19812541	T	C	-0.0565650008817877	nonsyn_exonic
CCDC57	chr17	80086386	C	T	-0.0565619770225558	nonsyn_exonic
ERCC5	chr13	103528002	G	C	-0.0564212133533961	nonsyn_exonic
DCAF11	chr14	24587639	G	A	-0.0563373154666741	nonsyn_exonic
HLA-DPB1	chr6	33048691	C	G	0.0561350754469387	nonsyn_exonic
HLA-DPB1	chr6	33048694	A	G	0.0561321067678554	nonsyn_exonic
TRIP10	chr19	6751293	T	G	0.0556179012413114	nonsyn_exonic
CNPPD1	chr2	220037666	A	G	-0.0555804177665072	nonsyn_exonic
PJA2	chr5	108714298	T	C	-0.0555465498794062	nonsyn_exonic
SLC38A10	chr17	79226264	T	C	0.0554975601312152	nonsyn_exonic
NOC2L	chr1	889238	G	A	0.0554442018386504	nonsyn_exonic
SLC38A10	chr17	79225330	C	A	0.0553547689773663	nonsyn_exonic
KANSL2	chr12	49048738	G	T	-0.0552650821479318	nonsyn_exonic
FAM160B2	chr8	21956108	A	G	0.0551923299717657	nonsyn_exonic
CTSS	chr1	150737220	A	G	0.0551250049283393	nonsyn_exonic
NOP14	chr4	2951804	A	G	-0.0550870468811245	nonsyn_exonic
D2HGDH	chr2	242690675	G	A	-0.0546480629440659	nonsyn_exonic
HLA-DPB1	chr6	33048686	G	A	0.0543782366577399	nonsyn_exonic
PANK4	chr1	2444414	G	A	0.0541272165809438	nonsyn_exonic
CYP1B1	chr2	38298139	T	C	-0.053659671516285	nonsyn_exonic
TRIP10	chr19	6751281	C	T	0.0535671115320823	nonsyn_exonic
NUCB1	chr19	49409026	G	A	0.0535488960231923	nonsyn_exonic
GART	chr21	34883618	T	C	-0.0534736641350329	nonsyn_exonic
PITRM1	chr10	3181126	C	T	0.0534051942375256	nonsyn_exonic
BIN2	chr12	51681903	T	C	-0.0532746134803447	nonsyn_exonic
HYPK	chr15	44093927	T	C	0.0531136454750942	nonsyn_exonic
TRIP10	chr19	6751279	A	G	0.053034846631248	nonsyn_exonic
CUX1	chr7	101917521	G	A	0.053003501702751	nonsyn_exonic
RPF1	chr1	84944989	A	G	-0.0529752650664705	nonsyn_exonic
CCDC6	chr10	61552692	G	T	-0.052809052419813	nonsyn_exonic
HLA-DRB1	chr6	32552059	G	T	-0.0526258412894335	nonsyn_exonic
PRR14	chr16	30666367	C	T	-0.0525601187840415	nonsyn_exonic
RPS6KA1	chr1	26883511	A	C	0.0524222673722607	nonsyn_exonic
PIEZO1	chr16	88803124	T	C	-0.0523628715907133	nonsyn_exonic
PLXNB2	chr22	50722408	T	C	0.0522576118967774	nonsyn_exonic
TTLL3	chr3	9871030	T	G	0.0521415000785889	nonsyn_exonic
CCDC57	chr17	80085703	G	T	-0.0521359957701099	nonsyn_exonic
LRRK2	chr12	40758652	T	C	-0.0517302991754755	nonsyn_exonic
MEGF6	chr1	3421897	A	G	-0.0514308436910103	nonsyn_exonic
CAMKK2	chr12	121691096	G	A	-0.0509760838816598	nonsyn_exonic
MIIP	chr1	12082334	A	T	-0.0509582405699295	nonsyn_exonic
FAM134A	chr2	220046975	C	A	-0.0509316079478075	nonsyn_exonic
CD68	chr17	7484782	G	A	-0.0504808195097582	nonsyn_exonic
AP4M1	chr7	99702947	G	A	0.0504378493543895	nonsyn_exonic
TMEM140	chr7	134849209	C	T	-0.050186536431201	nonsyn_exonic
DOCK1	chr10	129245684	G	A	0.0500857904412136	nonsyn_exonic
PSMD9	chr12	122326812	T	C	0.0499812935977227	nonsyn_exonic
NIT1	chr1	161088583	T	G	-0.049980843581407	nonsyn_exonic
TNS1	chr2	218713282	G	A	-0.0497356647325117	nonsyn_exonic
HLA-DPB1	chr6	33052981	C	A	-0.0496820931271892	nonsyn_exonic
CTSB	chr8	11710888	G	C	0.0495421412696018	nonsyn_exonic
AKIP1	chr11	8933064	G	A	0.0495028404135685	nonsyn_exonic
HSD17B4	chr5	118860938	T	C	0.0494383691140008	nonsyn_exonic
SH2B1	chr16	28883241	A	G	0.0491312723811245	nonsyn_exonic
IFNAR2	chr21	34614250	T	C	-0.0490785298131663	nonsyn_exonic
PLSCR3	chr17	7293715	C	T	0.0490122041049887	nonsyn_exonic
PTGES2	chr9	130884753	C	T	0.0488902913788328	nonsyn_exonic
TJP2	chr9	71865988	C	T	-0.0486218463070548	nonsyn_exonic
NCOR2	chr12	124826462	C	T	-0.0484942678160526	nonsyn_exonic
HLA-DRB1	chr6	32552057	C	G	0.0478898923926957	nonsyn_exonic
PTPN12	chr7	77265140	G	A	-0.0477905696337696	nonsyn_exonic
TMC4	chr19	54664209	G	C	0.0477031030477694	nonsyn_exonic
TRIM41	chr5	180661980	T	C	0.0476829161902859	nonsyn_exonic
CCDC137	chr17	79638805	C	T	-0.0475938005150366	nonsyn_exonic
COL5A1	chr9	137642654	G	A	-0.0475782182972459	nonsyn_exonic
PEPD	chr19	33878837	G	A	-0.0475002970580969	nonsyn_exonic
MOXD1	chr6	132636820	C	G	0.0473891657767075	nonsyn_exonic
LAMA5	chr20	60887581	G	A	0.0471366112373988	nonsyn_exonic
TMEM259	chr19	1010807	G	T	0.0467743258282575	nonsyn_exonic
SNAPC2	chr19	7986638	C	G	-0.0467543218137928	nonsyn_exonic
WDR55	chr5	140048707	A	G	-0.0466236003344716	nonsyn_exonic
GOLGB1	chr3	121415610	G	A	0.0465712203242096	nonsyn_exonic
PEMT	chr17	17409560	C	T	0.0464493228615135	nonsyn_exonic
IER2	chr19	13264398	C	T	-0.0464336860025952	nonsyn_exonic
SP110	chr2	231050715	A	G	-0.0464265486749034	nonsyn_exonic
HLA-DPB1	chr6	33048606	G	C	0.0463825280338857	nonsyn_exonic
C6orf1	chr6	34214348	C	T	-0.0462746384594413	nonsyn_exonic
ELF1	chr13	41515286	T	A	0.0462389008992942	nonsyn_exonic
SCRIB	chr8	144893084	G	A	-0.0459812910531403	nonsyn_exonic
COL4A2	chr13	111121620	C	T	0.0458537069550855	nonsyn_exonic
ZRANB2	chr1	71536574	G	C	-0.0451699200062101	nonsyn_exonic
ZNF358	chr19	7584483	A	C	0.0449234864966485	nonsyn_exonic
GOLGA4	chr3	37366459	C	A	0.0448940927366243	nonsyn_exonic
PELP1	chr17	4574751	T	A	-0.0446956092905093	nonsyn_exonic
PLSCR1	chr3	146234909	G	A	-0.0444560935197332	nonsyn_exonic
TMEM2	chr9	74349846	A	T	0.0442979149334899	nonsyn_exonic
HLA-A	chr6	29913037	G	A	0.0442504052500066	nonsyn_exonic
PAXIP1	chr7	154738409	T	C	0.0439205453199719	nonsyn_exonic
PER1	chr17	8046772	C	G	0.0435380870409549	nonsyn_exonic
SON	chr21	34926260	C	T	0.0431850922026618	nonsyn_exonic
LTBP1	chr2	33585796	T	C	-0.0431642699729393	nonsyn_exonic
BYSL	chr6	41895150	G	A	0.0429888330044874	nonsyn_exonic
CPT2	chr1	53679229	A	G	-0.042942012021974	nonsyn_exonic
PDE4DIP	chr1	144922523	C	T	-0.0428361498132597	nonsyn_exonic
SLC39A8	chr4	103188709	C	T	0.0428249138414331	nonsyn_exonic
PLEC	chr8	145001588	C	T	0.0427806379155255	nonsyn_exonic
SAMD9L	chr7	92760738	T	G	-0.0426906742188642	nonsyn_exonic
HIP1R	chr12	123344021	G	A	-0.0426521498761784	nonsyn_exonic
RGS3	chr9	116356516	A	G	-0.0424830960016131	nonsyn_exonic
LTF	chr3	46480958	C	G	0.0422653476373907	nonsyn_exonic
LAMA4	chr6	112457390	C	T	-0.0421957575907499	nonsyn_exonic
NDUFV3	chr21	44324365	G	A	0.0421705569915566	nonsyn_exonic
CCDC69	chr5	150565008	C	T	-0.042137975834704	nonsyn_exonic
SPG7	chr16	89620328	G	A	-0.0415755172824534	nonsyn_exonic
MTMR4	chr17	56585872	G	C	0.0414529353101638	nonsyn_exonic
SFI1	chr22	31998612	G	A	-0.0413441019299059	nonsyn_exonic
HMHA1	chr19	1077985	A	G	-0.0412344405957206	nonsyn_exonic
ATP8B1	chr18	55322502	C	T	0.0412139594947022	nonsyn_exonic
CWC22	chr2	180810264	A	T	-0.0411605558693483	nonsyn_exonic
CEP192	chr18	13095609	T	C	-0.0409272973781153	nonsyn_exonic
PLEC	chr8	145001031	T	C	0.0408752197648114	nonsyn_exonic
PIH1D1	chr19	49949652	G	A	0.0405078574690545	nonsyn_exonic
LRRC23	chr12	7023123	A	G	0.0403779383175756	nonsyn_exonic
CDH3	chr16	68721533	G	C	0.0403217516322131	nonsyn_exonic
ABCA7	chr19	1055191	G	A	-0.0400703469813578	nonsyn_exonic
SPATA20	chr17	48628160	A	G	-0.0399640180307154	nonsyn_exonic
FAM46C	chr1	118165691	C	G	-0.0399446067916191	nonsyn_exonic
NMB	chr15	85198606	C	T	0.0397310569115436	nonsyn_exonic
ADCK4	chr19	41211056	T	C	-0.0397033638760365	nonsyn_exonic
WDR55	chr5	140048544	C	T	0.0396296149329698	nonsyn_exonic
SELPLG	chr12	109017266	G	A	-0.0394518559391512	nonsyn_exonic
HLA-C	chr6	31239449	C	G	0.039247621055803	nonsyn_exonic
SELPLG	chr12	109017264	T	C	-0.0392461355411044	nonsyn_exonic
SH3BP4	chr2	235949877	T	C	-0.0392385223820102	nonsyn_exonic
HNMT	chr2	138759649	C	T	-0.0392252527395619	nonsyn_exonic
LHPP	chr10	126172863	A	G	0.0390825725110409	nonsyn_exonic
IP6K2	chr3	48732480	T	C	0.0389685526228833	nonsyn_exonic
SDC3	chr1	31347399	C	T	-0.0389441392941462	nonsyn_exonic
AURKB	chr17	8108331	A	G	0.0389219988243764	nonsyn_exonic
NBN	chr8	90990479	C	G	0.0389161104048955	nonsyn_exonic
CLEC3B	chr3	45077123	G	A	-0.0388901059519923	nonsyn_exonic
PLEKHM2	chr1	16042766	T	C	-0.0386798008621572	nonsyn_exonic
MED16	chr19	868115	C	T	-0.0386326834870795	nonsyn_exonic
TMEM63B	chr6	44115169	G	A	-0.0385129224009227	nonsyn_exonic
HLA-DPB1	chr6	33052736	G	A	0.0384281491960853	nonsyn_exonic
CASP10	chr2	202082459	T	A	-0.0381593126257852	nonsyn_exonic
VRK2	chr2	58316814	A	G	-0.0381550678532824	nonsyn_exonic
HLA-A	chr6	29910731	G	A	0.0376433305277262	nonsyn_exonic
MAVS	chr20	3846397	C	T	-0.0375495903793186	nonsyn_exonic
KXD1	chr19	18679379	C	G	0.0374054293920786	nonsyn_exonic
SPON2	chr4	1165130	G	T	-0.0373097354059528	nonsyn_exonic
DTX3L	chr3	122288210	G	A	0.0372936859184788	nonsyn_exonic
SLC26A6	chr3	48669447	C	T	0.0368705145589575	nonsyn_exonic
PPM1F	chr22	22288560	G	A	0.0368506892381865	nonsyn_exonic
C6orf57	chr6	71289189	A	G	-0.0367536138979528	nonsyn_exonic
PIM3	chr22	50356693	T	C	0.0364991798771072	nonsyn_exonic
BAG3	chr10	121429633	T	C	0.0364896715232235	nonsyn_exonic
OPTN	chr10	13152400	T	A	-0.0364600742383434	nonsyn_exonic
SFRP4	chr7	37947164	G	T	0.0364147134807711	nonsyn_exonic
PDE4DIP	chr1	144930940	T	C	-0.0363839421526732	nonsyn_exonic
MAP4	chr3	48040283	C	T	-0.0363530525955671	nonsyn_exonic
TBC1D2	chr9	100995721	A	G	-0.0363297291713339	nonsyn_exonic
TNKS1BP1	chr11	57076895	T	C	-0.0362749656326105	nonsyn_exonic
PSME4	chr2	54120025	A	T	-0.0362272392488081	nonsyn_exonic
PIGR	chr1	207109116	C	T	-0.036174330734457	nonsyn_exonic
WBP1L	chr10	104572963	T	C	-0.0361296224216989	nonsyn_exonic
GBE1	chr3	81698130	T	C	-0.0361288121006139	nonsyn_exonic
SETX	chr9	135139826	T	C	-0.0358245897267043	nonsyn_exonic
AGRN	chr1	979748	A	T	0.0356453783303599	nonsyn_exonic
TBL3	chr16	2025602	A	G	-0.0352388055207963	nonsyn_exonic
TSPO	chr22	43558926	A	G	0.0351486843233571	nonsyn_exonic
SFSWAP	chr12	132237848	T	C	0.0350800458990798	nonsyn_exonic
EDN1	chr6	12296255	G	T	-0.0350534759579841	nonsyn_exonic
UBP1	chr3	33458266	T	C	-0.0349812486165783	nonsyn_exonic
ZZEF1	chr17	3926110	C	G	-0.0349664710845522	nonsyn_exonic
TCP11L1	chr11	33079580	A	G	0.0349043011841085	nonsyn_exonic
PREP	chr6	105776866	A	C	-0.034831793287973	nonsyn_exonic
TAPBPL	chr12	6567907	C	T	-0.034778428968379	nonsyn_exonic
TNRC18	chr7	5434107	G	A	0.0347176044897846	nonsyn_exonic
TBRG4	chr7	45148667	G	A	-0.0347016596618042	nonsyn_exonic
C1QTNF6	chr22	37581485	C	A	0.0346654871433031	nonsyn_exonic
ARHGAP8	chr22	45258324	C	T	-0.0344702901641717	nonsyn_exonic
CELSR1	chr22	46760086	C	T	0.0344439280228512	nonsyn_exonic
LLGL2	chr17	73570718	C	G	0.0344055768690653	nonsyn_exonic
MPHOSPH10	chr2	71366957	C	A	0.0340694157488038	nonsyn_exonic
ECE1	chr1	21573855	G	A	-0.0339371831423215	nonsyn_exonic
SLC1A5	chr19	47278859	C	G	-0.0337558593474354	nonsyn_exonic
LMBRD1	chr6	70407465	A	T	0.0337259947599558	nonsyn_exonic
SLC39A11	chr17	70943990	T	C	0.0334180597126291	nonsyn_exonic
TUBGCP6	chr22	50657010	C	G	0.0334180597126291	nonsyn_exonic
C12orf29	chr12	88440676	G	C	0.0332528549826652	nonsyn_exonic
LAMP3	chr3	182853670	T	C	-0.0330282275681675	nonsyn_exonic
HKR1	chr19	37854580	C	T	-0.0329546917616543	nonsyn_exonic
MRPL39	chr21	26978950	A	G	0.0328912389015992	nonsyn_exonic
ITM2C	chr2	231738168	G	A	-0.0327201788599738	nonsyn_exonic
ATP11A	chr13	113530199	G	A	-0.0326427291042557	nonsyn_exonic
PIP4K2A	chr10	22839628	T	C	-0.0325991258649448	nonsyn_exonic
PPP1R15A	chr19	49378994	A	G	-0.0325420467368954	nonsyn_exonic
THOC5	chr22	29908072	C	T	-0.0325384130210596	nonsyn_exonic
SDR39U1	chr14	24909362	T	C	-0.032376902924889	nonsyn_exonic
PLIN3	chr19	4844790	G	C	-0.0323738375426732	nonsyn_exonic
AKAP10	chr17	19861458	C	T	-0.0321604835167085	nonsyn_exonic
MRPL35	chr2	86433240	C	T	0.0318553133308813	nonsyn_exonic
PLEC	chr8	144996029	A	G	0.031842106369876	nonsyn_exonic
PKN1	chr19	14582468	G	A	-0.0316089542917774	nonsyn_exonic
ID3	chr1	23885498	T	C	0.031449186312201	nonsyn_exonic
WDR13	chrX	48460314	A	G	0.0313886479000884	nonsyn_exonic
WDR55	chr5	140048267	T	C	0.0313615216424983	nonsyn_exonic
PTPN13	chr4	87692393	G	A	0.031321283685512	nonsyn_exonic
LILRB4	chr19	55176262	A	G	-0.0313180424160867	nonsyn_exonic
ZASP	chr7	100171788	C	A	-0.0311410909171711	nonsyn_exonic
TSEN54	chr17	73519413	C	T	-0.0310493765357606	nonsyn_exonic
AQP1	chr7	30961790	G	A	-0.0309192055711087	nonsyn_exonic
HLA-DPB1	chr6	33048663	G	A	0.0308379031679346	nonsyn_exonic
TSC2	chr16	2138570	C	T	-0.030775991313973	nonsyn_exonic
MRPS2	chr9	138395969	A	G	0.0307676539962116	nonsyn_exonic
UNC45A	chr15	91496242	C	T	-0.0307047627363061	nonsyn_exonic
ARL2BP	chr16	57283730	G	A	-0.0306624326110813	nonsyn_exonic
GART	chr21	34897113	C	T	0.0306606719457643	nonsyn_exonic
PARP9	chr3	122259606	T	C	0.0306457033913496	nonsyn_exonic
SNCG	chr10	88722398	A	T	-0.030625516195099	nonsyn_exonic
LAMC1	chr1	183094547	T	C	0.0305325047618103	nonsyn_exonic
FTSJ3	chr17	61903445	G	C	0.0305111648945487	nonsyn_exonic
KANSL1	chr17	44109474	G	A	-0.0303805556782149	nonsyn_exonic
GSAP	chr7	76950699	C	T	-0.0303601727089665	nonsyn_exonic
CCDC137	chr17	79637367	C	G	-0.0303397327611416	nonsyn_exonic
TGOLN2	chr2	85554080	G	A	0.0303357407628267	nonsyn_exonic
TMEM237	chr2	202490812	C	A	-0.0302594642603967	nonsyn_exonic
DSG2	chr18	29122618	G	A	0.0302532648988033	nonsyn_exonic
MRPL37	chr1	54681920	G	C	-0.0301593984706638	nonsyn_exonic
SDR39U1	chr14	24909475	C	G	-0.0301438195242702	nonsyn_exonic
OPTN	chr10	13166076	A	G	0.0300456521343386	nonsyn_exonic
H6PD	chr1	9324213	C	T	-0.0299760829461667	nonsyn_exonic
INMT	chr7	30795331	A	G	0.0299511346273871	nonsyn_exonic
COG2	chr1	230814668	A	G	0.0298956388806281	nonsyn_exonic
PARP4	chr13	25023936	C	T	-0.0298827938625474	nonsyn_exonic
LLGL2	chr17	73565171	T	C	0.029855032662389	nonsyn_exonic
SPATS2L	chr2	201253956	A	G	-0.0298493197488975	nonsyn_exonic
NOLC1	chr10	103920475	T	C	-0.0298461554304203	nonsyn_exonic
MRPL23	chr11	1972205	G	A	-0.0297703686731516	nonsyn_exonic
HOTS	chr11	2016619	A	G	0.0296346638562199	nonsyn_exonic
SCFD1	chr14	31099738	A	G	0.0296207139405549	nonsyn_exonic
PARP2	chr14	20823052	G	A	-0.0295591999747423	nonsyn_exonic
APOL1	chr22	36661330	G	A	0.029409147264257	nonsyn_exonic
AMZ2	chr17	66246416	A	G	0.0292861097443806	nonsyn_exonic
DHDDS	chr1	26786627	G	A	-0.0292693956812343	nonsyn_exonic
FUCA2	chr6	143825104	G	T	0.0292466817223146	nonsyn_exonic
GMPR2	chr14	24707479	G	A	-0.0292394855943722	nonsyn_exonic
PPP2R4	chr9	131909736	C	T	-0.0291469340081219	nonsyn_exonic
LAMC1	chr1	183085755	A	G	0.0291332363964299	nonsyn_exonic
SNX19	chr11	130784754	C	G	-0.0291211662591254	nonsyn_exonic
GPC1	chr2	241405528	A	G	-0.0289966902841633	nonsyn_exonic
STK36	chr2	219555262	G	A	0.0288394237767403	nonsyn_exonic
PCMT1	chr6	150114745	G	A	-0.0287590749183248	nonsyn_exonic
SDR39U1	chr14	24910973	T	G	-0.0287085544913306	nonsyn_exonic
TBRG4	chr7	45148773	C	A	-0.0286940240042944	nonsyn_exonic
RPA1	chr17	1782952	A	G	-0.0285128133284653	nonsyn_exonic
SPG7	chr16	89613123	A	G	-0.0284814013176467	nonsyn_exonic
LRRC47	chr1	3697663	C	T	-0.0284306249786694	nonsyn_exonic
GFER	chr16	2035907	T	C	-0.0281068129903285	nonsyn_exonic
MRPS35	chr12	27867727	G	A	0.0280924169153515	nonsyn_exonic
MRPL28	chr16	420140	G	A	0.0280842143529402	nonsyn_exonic
TNKS1BP1	chr11	57069568	T	C	-0.0280508151419752	nonsyn_exonic
C18orf21	chr18	33557466	A	G	-0.028008897486687	nonsyn_exonic
ANKRD12	chr18	9258537	T	C	-0.0279465936570704	nonsyn_exonic
PEX2	chr8	77895865	A	G	-0.0279069101139404	nonsyn_exonic
MRPL18	chr6	160211636	G	A	0.0278168704905953	nonsyn_exonic
BAZ2B	chr2	160182302	C	T	0.0278054779570555	nonsyn_exonic
FAM65A	chr16	67578257	C	T	-0.0276045260604244	nonsyn_exonic
ANKRD27	chr19	33110204	T	C	0.0275816877900389	nonsyn_exonic
ADCK5	chr8	145603114	A	C	0.0272766321941672	nonsyn_exonic
IL7R	chr5	35874575	C	T	0.0272264544061548	nonsyn_exonic
STAB1	chr3	52556890	A	G	0.0272161121744067	nonsyn_exonic
METTL13	chr1	171755182	G	A	0.0271418989254231	nonsyn_exonic
ARHGEF25	chr12	58010163	A	G	-0.0270582689585031	nonsyn_exonic
IL1R1	chr2	102781651	C	A	-0.0270400519653255	nonsyn_exonic
BCL2L13	chr22	18165995	T	G	0.0270037997898785	nonsyn_exonic
C7orf55&C7orf55-LUC7L2	chr7	139026152	T	G	-0.0268765153665281	nonsyn_exonic
TBL3	chr16	2026891	T	C	-0.026831232063173	nonsyn_exonic
LARP7	chr4	113568544	G	A	-0.0268258822405539	nonsyn_exonic
RFX5	chr1	151315287	G	C	-0.0267450404961017	nonsyn_exonic
SPCS1	chr3	52740182	C	G	0.0266063207138705	nonsyn_exonic
RBM23	chr14	23371055	G	C	-0.0265649118610768	nonsyn_exonic
C20orf196	chr20	5753579	C	T	-0.0265164237915628	nonsyn_exonic
EBNA1BP2	chr1	43632536	C	T	-0.0265080849779776	nonsyn_exonic
HOTS	chr11	2016659	T	C	0.0264297482870432	nonsyn_exonic
ICAM1	chr19	10394792	G	A	-0.0264106290349176	nonsyn_exonic
IFNAR1	chr21	34715699	G	C	-0.0263613392548784	nonsyn_exonic
CEP57	chr11	95564259	A	G	0.0262928250813948	nonsyn_exonic
TNKS1BP1	chr11	57081048	G	C	-0.0262051980653806	nonsyn_exonic
MAVS	chr20	3843027	C	A	-0.0261529801960889	nonsyn_exonic
PGM1	chr1	64095111	A	G	-0.0261064279699012	nonsyn_exonic
ATP2C2	chr16	84476200	A	T	-0.0260479294181204	nonsyn_exonic
TMCO3	chr13	114175032	G	A	0.0260073524713055	nonsyn_exonic
NLE1	chr17	33464864	C	T	0.0259974412965218	nonsyn_exonic
ESD	chr13	47354101	C	T	-0.0259753311291668	nonsyn_exonic
CD276	chr15	73996101	G	A	0.0259397296873245	nonsyn_exonic
FZD6	chr8	104337367	A	C	0.0257615794641789	nonsyn_exonic
HCLS1	chr3	121353254	T	C	0.0255421145794174	nonsyn_exonic
STARD7	chr2	96861159	C	G	-0.0254939784130735	nonsyn_exonic
MTRR	chr5	7885959	A	G	0.025393508728952	nonsyn_exonic
CTU2	chr16	88779739	A	G	-0.0252727207651371	nonsyn_exonic
TBCD	chr17	80895933	A	G	0.0252670518089649	nonsyn_exonic
HIF1A	chr14	62207557	C	T	-0.0252021019189877	nonsyn_exonic
MAST2	chr1	46493460	T	G	-0.0251567866749278	nonsyn_exonic
C4orf27	chr4	170663235	C	T	-0.025147440394364	nonsyn_exonic
USP16	chr21	30408670	A	T	0.0251122928881845	nonsyn_exonic
PARP4	chr13	25008630	A	G	-0.0249881756464111	nonsyn_exonic
FERMT3	chr11	63974970	T	G	0.0249105471689752	nonsyn_exonic
PRKCDBP	chr11	6340416	G	A	-0.0246506585043574	nonsyn_exonic
MRPL23	chr11	1972143	G	A	-0.0246022830828875	nonsyn_exonic
TCOF1	chr5	149772280	C	G	0.0245608086461369	nonsyn_exonic
SYCE1L	chr16	77233394	A	G	-0.0245182204723687	nonsyn_exonic
SPG11	chr15	44943757	A	G	0.0243542585373661	nonsyn_exonic
TMEM140	chr7	134849213	G	A	0.0243470156000172	nonsyn_exonic
DCAF12	chr9	34107505	C	T	-0.0243355560591989	nonsyn_exonic
COL6A3	chr2	238243464	C	G	-0.0243065305106037	nonsyn_exonic
OLFML2B	chr1	161967681	A	G	-0.0241547021287848	nonsyn_exonic
FBXO38	chr5	147805120	T	C	0.0240998932890748	nonsyn_exonic
AP1G2	chr14	24033027	G	A	0.0240077605271714	nonsyn_exonic
MTRR	chr5	7870973	A	G	-0.0239786190991101	nonsyn_exonic
CERS5	chr12	50537815	A	G	-0.023941917892354	nonsyn_exonic
KRT7	chr12	52639302	G	C	-0.0238719729278586	nonsyn_exonic
TAF2	chr8	120803637	C	G	-0.0238178897132878	nonsyn_exonic
WDR60	chr7	158672619	A	G	-0.0238094177744114	nonsyn_exonic
ASCC3	chr6	100964147	G	C	0.0237729994523064	nonsyn_exonic
VASN	chr16	4432029	A	C	0.0237397399564341	nonsyn_exonic
AAGAB	chr15	67528374	T	G	-0.0236724397948327	nonsyn_exonic
SYNE1	chr6	152443744	G	T	-0.023669514789232	nonsyn_exonic
FAM114A1	chr4	38879949	G	A	0.0236328655128084	nonsyn_exonic
ZNF83	chr19	53116643	T	C	0.0235354224859763	nonsyn_exonic
LIPA	chr10	91007360	T	G	-0.0234695338393575	nonsyn_exonic
CCDC92	chr12	124427306	T	A	0.0231514740530872	nonsyn_exonic
ERBB2	chr17	37884037	C	G	0.0230783646235284	nonsyn_exonic
BMP1	chr8	22059363	G	A	0.0230147243598225	nonsyn_exonic
CEP55	chr10	95279506	A	T	0.0229345989653236	nonsyn_exonic
ITPR3	chr6	33659472	C	G	0.022807026916538	nonsyn_exonic
CHD1L	chr1	146740502	C	G	-0.022751953670668	nonsyn_exonic
SUN1	chr7	881668	C	T	0.0226425402714264	nonsyn_exonic
NOL10	chr2	10717806	C	T	0.0226165171356929	nonsyn_exonic
LMAN1	chr18	57026361	A	G	-0.0226112857190239	nonsyn_exonic
TBC1D17	chr19	50383636	T	C	0.0224857709181526	nonsyn_exonic
GEMIN4	chr17	649067	A	G	-0.0223291469543956	nonsyn_exonic
NOTCH3	chr19	15271771	G	A	0.0223265696857428	nonsyn_exonic
SCYL3	chr1	169823718	T	C	0.0222770549933847	nonsyn_exonic
MYO1G	chr7	45016621	C	T	0.0222680134597048	nonsyn_exonic
GSAP	chr7	76991935	C	T	-0.0221920934843298	nonsyn_exonic
HLA-C	chr6	31239417	C	T	-0.0221622398044665	nonsyn_exonic
MICA	chr6	31382882	C	A	-0.0220167053506472	nonsyn_exonic
KIAA0141	chr5	141307833	T	C	0.0218529785207618	nonsyn_exonic
MEGF6	chr1	3428608	G	A	0.0217984800979775	nonsyn_exonic
TNKS1BP1	chr11	57069375	A	G	-0.0217856056840809	nonsyn_exonic
LRFN4	chr11	66626234	T	C	0.0216959311675205	nonsyn_exonic
COQ6	chr14	74428445	G	A	0.0216838718344332	nonsyn_exonic
OGFR	chr20	61444697	G	C	-0.0216804351291118	nonsyn_exonic
SUN2	chr22	39147235	A	C	-0.0215077142684896	nonsyn_exonic
SORBS3	chr8	22428658	T	C	0.0214603078477795	nonsyn_exonic
CC2D1A	chr19	14040896	G	A	0.0213067571991993	nonsyn_exonic
PNPLA6	chr19	7606908	G	C	0.0212973168000573	nonsyn_exonic
TCEB2	chr16	2821573	C	T	-0.0212488728369481	nonsyn_exonic
CPT1B	chr22	51009953	C	T	0.0210838769900272	nonsyn_exonic
CEP164	chr11	117267884	A	G	-0.0210795871087697	nonsyn_exonic
FAM174A	chr5	99871359	G	A	-0.0208425109840955	nonsyn_exonic
NOP14	chr4	2943361	T	C	-0.0207978475690086	nonsyn_exonic
CAPG	chr2	85628983	C	T	0.0207635075646262	nonsyn_exonic
BMS1	chr10	43292647	A	G	0.0207503604488555	nonsyn_exonic
CWC27	chr5	64097145	C	G	0.0206229651851473	nonsyn_exonic
CMC2	chr16	81010073	C	T	-0.0205827651993632	nonsyn_exonic
ATG16L1	chr2	234183368	A	G	-0.0205323891054761	nonsyn_exonic
F13A1	chr6	6174866	G	A	-0.0204955529139293	nonsyn_exonic
DUOX1	chr15	45446156	C	T	0.0204860721586635	nonsyn_exonic
COL9A2	chr1	40773149	T	C	-0.0204051917731101	nonsyn_exonic
ZNF777	chr7	149129829	C	T	-0.0203704538884967	nonsyn_exonic
PLEKHG5	chr1	6533393	G	C	-0.0200796841087317	nonsyn_exonic
CYBA	chr16	88713236	A	G	0.0200688197729729	nonsyn_exonic
IL4R	chr16	27356203	A	G	-0.0200542970308027	nonsyn_exonic
NTN4	chr12	96131895	A	G	-0.0199825907153241	nonsyn_exonic
PITRM1	chr10	3202065	T	C	0.0199458601302415	nonsyn_exonic
IFI16	chr1	159024668	A	T	-0.0199167927210265	nonsyn_exonic
FOXJ3	chr1	42657196	T	G	-0.0198579319170852	nonsyn_exonic
PMPCB	chr7	102952123	G	T	-0.0197966522174398	nonsyn_exonic
IKBKAP	chr9	111668652	C	T	0.019574370951404	nonsyn_exonic
C9orf114	chr9	131588888	G	C	0.0194891057286437	nonsyn_exonic
TSEN54	chr17	73517536	G	A	-0.0193992190878206	nonsyn_exonic
CUL7	chr6	43014299	T	C	0.019318305954656	nonsyn_exonic
OLFM2	chr19	9968139	G	A	-0.0192966176255091	nonsyn_exonic
KIAA1551	chr12	32134064	A	G	-0.0191990753119524	nonsyn_exonic
JMJD7-PLA2G4B&PLA2G4B	chr15	42134097	C	T	-0.0191187186698288	nonsyn_exonic
OAF	chr11	120099658	A	G	0.0191015120305605	nonsyn_exonic
DDX18	chr2	118575215	C	G	0.0190614785226708	nonsyn_exonic
PIGC	chr1	172410967	G	A	0.0190575929555761	nonsyn_exonic
ANPEP	chr15	90335788	C	T	0.0189847916968056	nonsyn_exonic
COQ3	chr6	99819379	T	C	0.0189472202570232	nonsyn_exonic
SLC30A9	chr4	42003671	A	G	-0.0189293987885549	nonsyn_exonic
KIAA1551	chr12	32134638	T	C	-0.0189020457289384	nonsyn_exonic
TONSL	chr8	145661675	G	A	0.0187779091073192	nonsyn_exonic
MAN1B1	chr9	139981627	A	G	0.0187594135554914	nonsyn_exonic
SLC2A8	chr9	130165973	T	C	-0.0187481720955645	nonsyn_exonic
CD276	chr15	73996066	G	A	0.0186001323765173	nonsyn_exonic
PTPN12	chr7	77256713	A	G	-0.0185959755595616	nonsyn_exonic
INF2	chr14	105180785	C	T	0.0185872441847474	nonsyn_exonic
DHX36	chr3	154018887	G	C	-0.0185693498223789	nonsyn_exonic
SH2D3A	chr19	6760974	T	C	-0.018533315288539	nonsyn_exonic
EPSTI1	chr13	43462422	A	T	-0.0184385140963439	nonsyn_exonic
FAM208B	chr10	5784151	A	G	-0.0184039916338311	nonsyn_exonic
HADH	chr4	108931039	T	C	0.0183657000561841	nonsyn_exonic
DDHD2	chr8	38095662	C	T	0.0182724222956777	nonsyn_exonic
LMOD1	chr1	201869257	G	A	0.0180946636500411	nonsyn_exonic
HLA-DQB1	chr6	32632770	A	G	-0.018064462295829	nonsyn_exonic
TOP1MT	chr8	144406705	C	T	0.0179715455661178	nonsyn_exonic
HMHA1	chr19	1074000	A	T	-0.0177525529942388	nonsyn_exonic
AACS	chr12	125561151	A	G	0.0177084932586998	nonsyn_exonic
PARP4	chr13	25008588	A	G	-0.0176954644491027	nonsyn_exonic
CXCL16	chr17	4638563	G	A	0.0176827367900898	nonsyn_exonic
ZNF414	chr19	8578000	G	A	-0.017472951044868	nonsyn_exonic
NUDCD1	chr8	110283256	T	C	-0.0174642321058756	nonsyn_exonic
MRPS27	chr5	71519664	C	T	-0.0174420440798656	nonsyn_exonic
TNRC18	chr7	5410425	G	C	0.0173942767438565	nonsyn_exonic
MRPS34	chr16	1823024	G	T	-0.0173508340528315	nonsyn_exonic
CCDC57	chr17	80136418	C	T	0.0172656286168134	nonsyn_exonic
SLC1A4	chr2	65245365	G	A	-0.0171598476914189	nonsyn_exonic
EIF2B5	chr3	183861243	A	G	0.0171192825623452	nonsyn_exonic
SLFN11	chr17	33689926	T	C	-0.017051627177884	nonsyn_exonic
SLFN11	chr17	33690619	G	T	0.0170497934236961	nonsyn_exonic
CCL11	chr17	32612894	G	A	0.0168697029527494	nonsyn_exonic
GSTM3	chr1	110279701	C	T	0.0168617872378681	nonsyn_exonic
CCDC80	chr3	112357730	C	A	0.0166093858335464	nonsyn_exonic
SLC2A4RG	chr20	62373707	G	T	0.0164549061901781	nonsyn_exonic
MST1R	chr3	49924940	T	C	-0.0164092542057944	nonsyn_exonic
SCRN1	chr7	29966141	T	C	-0.0163412981630102	nonsyn_exonic
CD200	chr3	112063850	C	A	-0.0163031189710276	nonsyn_exonic
MAP7	chr6	136682172	G	A	0.0161325864471849	nonsyn_exonic
DDOST	chr1	20987873	G	C	-0.01604950855597	nonsyn_exonic
LRRFIP1	chr2	238672703	C	G	0.0159723194138438	nonsyn_exonic
TMEM173	chr5	138861078	C	T	0.0159469438584626	nonsyn_exonic
TNRC6A	chr16	24801737	G	A	-0.0159262292627122	nonsyn_exonic
WDR4	chr21	44273858	G	A	0.0158886431425556	nonsyn_exonic
CELSR1	chr22	46761497	C	G	0.0156587677838162	nonsyn_exonic
THOC5	chr22	29913272	C	T	-0.0156398808272926	nonsyn_exonic
ZNF768	chr16	30536918	C	G	0.0155530985687906	nonsyn_exonic
HLA-DPA1	chr6	33036999	T	C	0.0155018957453258	nonsyn_exonic
IKBKAP	chr9	111659483	T	G	0.0154882209284365	nonsyn_exonic
KIAA0753	chr17	6493198	T	C	-0.0153998563732594	nonsyn_exonic
NPC1	chr18	21120444	T	C	0.0153317374541849	nonsyn_exonic
PARP10	chr8	145058986	A	G	0.0153143377974146	nonsyn_exonic
LRRC45	chr17	79986156	C	T	-0.0152661901870507	nonsyn_exonic
NUBP2	chr16	1838836	C	G	0.0151107342681284	nonsyn_exonic
CELSR1	chr22	46760481	C	G	0.0151094243977997	nonsyn_exonic
HTATIP2	chr11	20404613	T	G	-0.0150863632715423	nonsyn_exonic
LRIG1	chr3	66430811	T	G	0.0147729763943343	nonsyn_exonic
EVPL	chr17	74014668	T	C	-0.0147677204765977	nonsyn_exonic
SAMM50	chr22	44379838	A	G	0.0147166541831977	nonsyn_exonic
GLRX3	chr10	131959150	C	T	0.01461168209315	nonsyn_exonic
CFAP36	chr2	55771161	A	G	-0.0145431278628105	nonsyn_exonic
TADA2A	chr17	35771468	C	T	0.0144292082873851	nonsyn_exonic
TMEM173	chr5	138857919	T	C	-0.0142980300538406	nonsyn_exonic
CSF1	chr1	110466709	T	C	-0.0142657483736825	nonsyn_exonic
IMP4	chr2	131100734	G	A	-0.0140152418664304	nonsyn_exonic
COL6A2	chr21	47538960	G	A	-0.0140083960771981	nonsyn_exonic
MRPL40	chr22	19423250	G	A	-0.0139952270834933	nonsyn_exonic
SLC25A37	chr8	23423697	G	A	-0.0137893154121441	nonsyn_exonic
NAGLU	chr17	40696233	C	G	0.013773037386701	nonsyn_exonic
HLA-A	chr6	29910663	G	A	0.0137356150408229	nonsyn_exonic
RHBDF2	chr17	74475024	G	A	0.0137168066267143	nonsyn_exonic
SP100	chr2	231333763	A	G	0.0136793560583917	nonsyn_exonic
SCO2	chr22	50962782	C	G	0.0136469700046296	nonsyn_exonic
MLPH	chr2	238449007	T	C	-0.0136442590757789	nonsyn_exonic
ALKBH3	chr11	43940602	C	G	-0.0135618674219991	nonsyn_exonic
MAD1L1	chr7	1976457	C	T	0.0135100764562433	nonsyn_exonic
XRCC1	chr19	44047826	T	A	0.0134798474132634	nonsyn_exonic
PLEK	chr2	68622914	G	A	-0.013476775714866	nonsyn_exonic
MACF1	chr1	39914363	G	C	-0.0133579414931653	nonsyn_exonic
SMYD2	chr1	214492286	G	A	-0.0133308634768062	nonsyn_exonic
CST3	chr20	23618427	C	T	-0.0131789558329532	nonsyn_exonic
PTPN13	chr4	87685796	T	G	0.013167571553221	nonsyn_exonic
TBC1D25	chrX	48418659	G	A	0.0131372146497773	nonsyn_exonic
ELP5	chr17	7155861	G	A	0.0131231460279022	nonsyn_exonic
PSMF1	chr20	1115919	A	G	0.0130794794935161	nonsyn_exonic
RRBP1	chr20	17602571	A	G	0.0130581846843671	nonsyn_exonic
HSD17B14	chr19	49318380	G	A	-0.0130209319528858	nonsyn_exonic
AP5B1	chr11	65547333	G	A	0.012912986048172	nonsyn_exonic
MICB	chr6	31473561	A	G	0.012912344415318	nonsyn_exonic
HLX	chr1	221057739	C	G	-0.0128945332602629	nonsyn_exonic
AMICA1	chr11	118081345	A	T	0.0128729611976305	nonsyn_exonic
WDSUB1	chr2	160112881	G	T	0.0127909249309275	nonsyn_exonic
MTRR	chr5	7897191	C	T	0.0127898867762598	nonsyn_exonic
STARD3	chr17	37814080	G	A	0.0127386630770565	nonsyn_exonic
PDE4DIP	chr1	144922583	G	A	-0.0126588956086953	nonsyn_exonic
HLA-B	chr6	31324931	A	C	0.0126434298438875	nonsyn_exonic
DDX60L	chr4	169282355	T	C	-0.0126394003238352	nonsyn_exonic
SSH2	chr17	27959903	G	A	0.0125391315008793	nonsyn_exonic
POR	chr7	75615006	C	T	0.012462401764822	nonsyn_exonic
FAT1	chr4	187531022	A	G	-0.0124038699772996	nonsyn_exonic
RECQL5	chr17	73627539	T	C	0.0123985614967409	nonsyn_exonic
ERAP1	chr5	96124330	T	C	-0.012396539974835	nonsyn_exonic
SH3RF2	chr5	145442203	G	C	0.0123425941362024	nonsyn_exonic
DNAJC10	chr2	183584755	G	A	-0.0123224250096497	nonsyn_exonic
CCDC57	chr17	80085633	A	G	-0.0122796429739778	nonsyn_exonic
HLA-DQB1	chr6	32634302	A	G	-0.0122107899602195	nonsyn_exonic
XPC	chr3	14187449	G	T	-0.0121730352756018	nonsyn_exonic
PPL	chr16	4945687	G	T	0.012166037442417	nonsyn_exonic
POLR3E	chr16	22319517	T	G	-0.0121232060400507	nonsyn_exonic
PMF1&PMF1-BGLAP	chr1	156202173	A	G	0.0121005871741332	nonsyn_exonic
ERAP1	chr5	96118852	G	C	-0.0119771127396923	nonsyn_exonic
TAF1C	chr16	84213434	A	T	-0.0119163337882515	nonsyn_exonic
PPP4R1	chr18	9570320	T	C	0.0119138338068018	nonsyn_exonic
SH3BP4	chr2	235950002	G	A	-0.0118140974426389	nonsyn_exonic
RNPEP	chr1	201973565	G	A	-0.0117018506061483	nonsyn_exonic
PARP4	chr13	25009485	C	G	0.0116760951784727	nonsyn_exonic
PRPF4B	chr6	4031998	A	G	0.0116312937032004	nonsyn_exonic
HLA-C	chr6	31239407	G	T	-0.0116265916428452	nonsyn_exonic
CHID1	chr11	870467	C	T	0.0115851928225547	nonsyn_exonic
EPHX1	chr1	226019633	T	C	-0.01155210641903	nonsyn_exonic
DDX51	chr12	132626425	G	A	0.0115132177917452	nonsyn_exonic
THAP7	chr22	21354970	C	G	-0.0114879200245456	nonsyn_exonic
MICA	chr6	31379043	A	G	-0.0114179717106918	nonsyn_exonic
LRBA	chr4	151207127	C	T	0.0113491377581777	nonsyn_exonic
APOBR	chr16	28507644	C	G	0.011345713914966	nonsyn_exonic
DNALI1	chr1	38023316	C	T	-0.0113075642241271	nonsyn_exonic
AURKAIP1	chr1	1309405	T	C	0.0112761713471409	nonsyn_exonic
WWC1	chr5	167858371	G	T	-0.0112375030195356	nonsyn_exonic
PARP4	chr13	25029295	C	T	-0.0112303113778796	nonsyn_exonic
IREB2	chr15	78780104	T	C	0.0112251692207468	nonsyn_exonic
UBAP2	chr9	33927899	G	A	0.0112251692207468	nonsyn_exonic
SLC17A9	chr20	61594679	A	G	0.0112251692207468	nonsyn_exonic
MINK1	chr17	4796286	C	T	-0.0111449455611726	nonsyn_exonic
ATP10D	chr4	47584046	G	A	0.0111337829941405	nonsyn_exonic
POLR3K	chr16	103517	A	C	0.0111178593149522	nonsyn_exonic
ADAR	chr1	154574820	T	C	-0.0111178593149521	nonsyn_exonic
NQO2	chr6	3010390	C	T	-0.0111178593149521	nonsyn_exonic
KDM3A	chr2	86693826	T	C	0.0109446274167774	nonsyn_exonic
PDCD6IP	chr3	33877626	G	A	0.0108863479754854	nonsyn_exonic
IER3	chr6	30711805	C	G	0.0107730469753458	nonsyn_exonic
RNF213	chr17	78263486	T	C	-0.0107727287639736	nonsyn_exonic
HDGF	chr1	156713558	G	A	0.0106004618346949	nonsyn_exonic
CAPN1	chr11	64972286	G	C	-0.01058848278652	nonsyn_exonic
SH3TC1	chr4	8228731	T	C	0.0105522628619559	nonsyn_exonic
DLAT	chr11	111908162	T	C	-0.0104758018899557	nonsyn_exonic
SAMM50	chr22	44368122	A	G	-0.0104492473994586	nonsyn_exonic
ITPKC	chr19	41235167	G	A	-0.0104197306653376	nonsyn_exonic
ZSWIM4	chr19	13936385	C	T	-0.0103993474549507	nonsyn_exonic
MUTYH	chr1	45797505	C	G	0.0102834251879453	nonsyn_exonic
NUDCD1	chr8	110301998	T	C	-0.0102442939885526	nonsyn_exonic
PRRG4	chr11	32852167	C	T	-0.0102416620285787	nonsyn_exonic
GTF3C1	chr16	27474910	A	G	0.0101577378181252	nonsyn_exonic
SLC5A6	chr2	27423913	G	A	0.010149343447208	nonsyn_exonic
ZNF276	chr16	89789898	T	C	-0.0100672903092725	nonsyn_exonic
CCDC9	chr19	47774772	T	C	0.00998914546641943	nonsyn_exonic
MIB2	chr1	1551927	T	C	0.00986921909907194	nonsyn_exonic
SUGP1	chr19	19413092	C	T	0.00986115431495739	nonsyn_exonic
GAK	chr4	843508	C	T	0.0097703144151851	nonsyn_exonic
TMC4	chr19	54675643	G	A	-0.00976253888590974	nonsyn_exonic
ZNF267	chr16	31926619	G	A	-0.00972552894639593	nonsyn_exonic
RAB23	chr6	57055354	C	T	0.00967851499856578	nonsyn_exonic
NOP16	chr5	175811233	C	T	-0.00963615020995845	nonsyn_exonic
CAPN13	chr2	30957326	A	G	-0.00962792201083033	nonsyn_exonic
SPEN	chr1	16259813	A	G	0.00953648209553884	nonsyn_exonic
CXCL16	chr17	4638737	A	G	0.00948065753059831	nonsyn_exonic
KDM3B	chr5	137717265	G	A	-0.00946727682605493	nonsyn_exonic
CDCP1	chr3	45134822	T	C	-0.00932888492401687	nonsyn_exonic
AHNAK	chr11	62291953	A	T	0.0092324950513471	nonsyn_exonic
PODN	chr1	53544597	T	C	-0.00917316020258691	nonsyn_exonic
GALC	chr14	88401213	T	C	-0.009154627165015	nonsyn_exonic
CUEDC1	chr17	55951037	C	T	0.00915064381311718	nonsyn_exonic
ZNF101	chr19	19790178	A	G	-0.00913576662561719	nonsyn_exonic
PRKCSH	chr19	11558275	G	A	0.00904717080095146	nonsyn_exonic
ZNFX1	chr20	47865509	G	A	-0.00902419550925095	nonsyn_exonic
MGMT	chr10	131506283	C	T	-0.00901943270034375	nonsyn_exonic
ASAH1	chr8	17927327	T	C	-0.00891717867362826	nonsyn_exonic
ZNF668	chr16	31072909	G	A	-0.00884693442715342	nonsyn_exonic
LAMA5	chr20	60895697	C	T	-0.0087376354201983	nonsyn_exonic
TMEM260	chr14	57099859	G	A	0.0086891983790483	nonsyn_exonic
P2RX4	chr12	121666646	A	G	-0.00853434406769735	nonsyn_exonic
PSMB1	chr6	170862300	G	C	-0.00838681736211701	nonsyn_exonic
FMO3	chr1	171076966	G	A	-0.0083827199480398	nonsyn_exonic
C15orf40	chr15	83680287	A	G	0.00837300830689347	nonsyn_exonic
ZCCHC9	chr5	80600619	C	G	0.00836724997801123	nonsyn_exonic
RABGGTA	chr14	24736961	T	C	-0.00836089530369668	nonsyn_exonic
HLA-A	chr6	29910742	G	C	0.00823589732741866	nonsyn_exonic
CDKN1A	chr6	36651971	C	A	-0.00821726587055478	nonsyn_exonic
NDUFAF1	chr15	41689166	C	A	-0.0082127976041403	nonsyn_exonic
PRODH	chr22	18912678	A	G	-0.00820680776066937	nonsyn_exonic
DPYD	chr1	98348885	G	A	-0.00809168160563217	nonsyn_exonic
C17orf70	chr17	79508400	T	C	0.00803543326849805	nonsyn_exonic
BPIFB1	chr20	31897554	G	C	0.00797075937171122	nonsyn_exonic
ADPGK	chr15	73052840	T	C	0.00783694700774282	nonsyn_exonic
ECH1	chr19	39322087	T	G	-0.00780674650858337	nonsyn_exonic
DNAJA3	chr16	4476089	T	C	0.00776941666977866	nonsyn_exonic
IKBKAP	chr9	111660851	C	T	0.00771708852198173	nonsyn_exonic
ABCA7	chr19	1042809	A	G	0.0077016106773591	nonsyn_exonic
WWC1	chr5	167858372	T	G	-0.00769734661516718	nonsyn_exonic
MADD	chr11	47306585	G	A	-0.00768725385040247	nonsyn_exonic
CD44	chr11	35229673	T	C	-0.00767781070335204	nonsyn_exonic
MAGIX	chrX	49021537	G	C	0.00766595034829183	nonsyn_exonic
SP110	chr2	231042276	A	G	0.00765468820194787	nonsyn_exonic
PPIC	chr5	122359640	T	C	0.00756286166321931	nonsyn_exonic
HLA-DPA1	chr6	33036853	A	C	0.00751758731010011	nonsyn_exonic
VWA2	chr10	116032519	A	G	0.00747305337685854	nonsyn_exonic
SYTL3	chr6	159185563	T	A	0.00738510891523892	nonsyn_exonic
HLA-A	chr6	29910719	G	A	-0.00733904632522649	nonsyn_exonic
WRAP73	chr1	3548832	G	C	-0.0073237461265921	nonsyn_exonic
HLA-A	chr6	29910721	G	C	-0.00725728794811925	nonsyn_exonic
TRAF3IP3	chr1	209950760	C	G	-0.00721300545881639	nonsyn_exonic
MICA	chr6	31382893	A	G	-0.00721089566718912	nonsyn_exonic
MLX	chr17	40722029	A	G	-0.00721001703758608	nonsyn_exonic
LUZP1	chr1	23419374	G	T	-0.00717999970154048	nonsyn_exonic
MAF1	chr8	145161823	G	A	0.00716600292421183	nonsyn_exonic
NSUN4	chr1	46810530	A	G	0.00705710900751658	nonsyn_exonic
GNL3	chr3	52721305	G	A	0.00700825191661272	nonsyn_exonic
TIMELESS	chr12	56822378	T	A	0.00696694065478097	nonsyn_exonic
SMARCA2	chr9	2191309	C	G	0.00685006386041433	nonsyn_exonic
WBP1L	chr10	104573017	G	T	0.00675961136492533	nonsyn_exonic
TM7SF3	chr12	27143508	G	A	0.00675493874963952	nonsyn_exonic
PIEZO1	chr16	88783100	T	C	-0.00671710358717326	nonsyn_exonic
DCAF6	chr1	168013850	T	C	-0.00660725943764477	nonsyn_exonic
ELF1	chr13	41533052	T	C	0.00657461115562626	nonsyn_exonic
WWC2	chr4	184203886	G	C	-0.00655184855546309	nonsyn_exonic
MYLIP	chr6	16145325	A	G	-0.00648964825354273	nonsyn_exonic
TRIM65	chr17	73888427	A	C	0.00645524241019194	nonsyn_exonic
PUS3	chr11	125763746	C	G	0.00638381372023823	nonsyn_exonic
PIGG	chr4	517461	T	C	0.00634034655780693	nonsyn_exonic
HLA-DPA1	chr6	33036951	A	G	0.00631785601986223	nonsyn_exonic
RIOK2	chr5	96503378	T	C	0.00629066103924414	nonsyn_exonic
WDR18	chr19	990281	G	A	0.00617266669926566	nonsyn_exonic
EIF2AK4	chr15	40265799	A	G	0.00612871167529519	nonsyn_exonic
C11orf24	chr11	68030173	C	A	-0.00611006910439007	nonsyn_exonic
GALNT4&POC1B-GALNT4	chr12	89917518	A	G	-0.0060894456435631	nonsyn_exonic
ANKZF1	chr2	220100787	C	T	0.00608334740055714	nonsyn_exonic
NPC1	chr18	21140432	T	C	0.00606671572983489	nonsyn_exonic
HLA-DPB1	chr6	33048628	A	C	0.00600380785516697	nonsyn_exonic
HEATR1	chr1	236758887	T	C	0.00590876780087565	nonsyn_exonic
IMPACT	chr18	22020543	C	G	0.00585633349738073	nonsyn_exonic
COG3	chr13	46103935	A	G	-0.0058559715508957	nonsyn_exonic
ENGASE	chr17	77081788	G	A	0.00584011234460185	nonsyn_exonic
ATL2	chr2	38604351	A	G	0.00578939022696414	nonsyn_exonic
METTL21A	chr2	208477852	G	A	0.00577072506221868	nonsyn_exonic
TPCN2	chr11	68846399	A	T	0.00575691237882857	nonsyn_exonic
NT5C3B	chr17	39983808	G	C	-0.00574514784315167	nonsyn_exonic
AMICA1	chr11	118068752	T	C	-0.00573817913979778	nonsyn_exonic
CALD1	chr7	134618710	A	G	0.0057341842783532	nonsyn_exonic
PITRM1	chr10	3200292	G	A	0.00572581745209237	nonsyn_exonic
PLEC	chr8	144997927	G	A	0.00568128221054277	nonsyn_exonic
SLC45A4	chr8	142222445	T	C	0.0056295967202237	nonsyn_exonic
COQ7	chr16	19085298	C	T	-0.00562470326695812	nonsyn_exonic
THUMPD1	chr16	20748331	C	A	-0.00561407266013556	nonsyn_exonic
RAI14	chr5	34757666	G	A	0.00559901994901979	nonsyn_exonic
SLCO2B1	chr11	74883577	G	A	0.00555487743214723	nonsyn_exonic
LLGL2	chr17	73567846	C	T	0.00553594714238744	nonsyn_exonic
OLR1	chr12	10313448	C	G	-0.00552627037889563	nonsyn_exonic
LPIN1	chr2	11943082	C	T	-0.00548788229183421	nonsyn_exonic
CTU2	chr16	88781614	G	C	-0.00547450635787627	nonsyn_exonic
KRR1	chr12	75900382	C	T	0.0054685885683303	nonsyn_exonic
VPS33B	chr15	91543761	C	T	-0.00538935573529848	nonsyn_exonic
SLC1A5	chr19	47291174	G	C	0.00513080227390308	nonsyn_exonic
FRA10AC1	chr10	95454681	G	C	0.0051305966724048	nonsyn_exonic
AHNAK2	chr14	105406372	C	T	0.00510914242896787	nonsyn_exonic
SLFN5	chr17	33592591	C	T	0.00510548137627054	nonsyn_exonic
OSER1	chr20	42826350	A	C	0.00509790633696312	nonsyn_exonic
HAUS8	chr19	17170885	C	T	0.00508381914249825	nonsyn_exonic
TFRC	chr3	195800811	C	T	-0.00501814077589386	nonsyn_exonic
ISG15	chr1	949608	G	A	0.00500972079335567	nonsyn_exonic
SFTPD	chr10	81706324	A	G	-0.00493087595212227	nonsyn_exonic
DUSP6	chr12	89745477	C	A	-0.00491056602784987	nonsyn_exonic
FUCA1	chr1	24180962	T	C	-0.00487574252430587	nonsyn_exonic
RREB1	chr6	7247248	T	C	0.00473552408599129	nonsyn_exonic
C2orf76	chr2	120060082	T	C	0.00471936298123714	nonsyn_exonic
MRPL30	chr2	99812070	G	A	-0.00471533644845065	nonsyn_exonic
NLRP1	chr17	5425077	T	C	0.00469653718916088	nonsyn_exonic
TANC1	chr2	159954175	C	T	0.00469271370494015	nonsyn_exonic
PTDSS2	chr11	490035	C	T	0.00463361921080703	nonsyn_exonic
C3orf52	chr3	111828423	G	A	0.00456161534239594	nonsyn_exonic
MEGF6	chr1	3416449	C	A	-0.00452342880684319	nonsyn_exonic
DNAJC30	chr7	73097654	C	T	0.00447462741771869	nonsyn_exonic
TMEM173	chr5	138856982	C	T	0.0044723082528961	nonsyn_exonic
MGEA5	chr10	103558604	C	T	0.00446706799747434	nonsyn_exonic
MYO1C	chr17	1373612	C	T	0.00441515337540722	nonsyn_exonic
ATRAID	chr2	27439751	G	T	0.0043359678156423	nonsyn_exonic
FRA10AC1	chr10	95459817	C	T	0.00428908021255251	nonsyn_exonic
TRIM5	chr11	5701281	G	A	0.00426860765366475	nonsyn_exonic
CTSC	chr11	88045583	A	G	0.00425093639518465	nonsyn_exonic
TMEM8A	chr16	427479	T	C	0.00421315900534355	nonsyn_exonic
ARHGAP31	chr3	119133183	G	A	-0.00419294225233689	nonsyn_exonic
DNLZ	chr9	139256468	C	G	0.00411468079729219	nonsyn_exonic
RBM19	chr12	114282496	C	T	-0.00397667312604999	nonsyn_exonic
STK4	chr20	43629135	G	A	0.00396335923918111	nonsyn_exonic
GATAD1	chr7	92085763	C	T	0.00386509834889488	nonsyn_exonic
IL10RA	chr11	117869670	A	G	-0.00378385216599627	nonsyn_exonic
MACC1	chr7	20180717	C	G	-0.00377302877899703	nonsyn_exonic
C1orf116	chr1	207195779	A	G	-0.00374999714667077	nonsyn_exonic
ANTXR2	chr4	80905990	C	G	-0.00371901378206713	nonsyn_exonic
AVL9	chr7	32598630	T	A	-0.00371623779421164	nonsyn_exonic
SH3TC1	chr4	8229774	C	T	0.00368172075274911	nonsyn_exonic
BCAR3	chr1	94032944	C	T	-0.00353195788638513	nonsyn_exonic
CYB5R2	chr11	7687715	T	C	-0.00351707991063351	nonsyn_exonic
DDX5	chr17	62496670	A	C	-0.00347582347766923	nonsyn_exonic
CCND3	chr6	41903782	A	C	0.00346530720662775	nonsyn_exonic
HDAC10	chr22	50686371	C	T	-0.00346386746970518	nonsyn_exonic
IRX2	chr5	2749057	C	A	-0.00343826388261696	nonsyn_exonic
GOLGA4	chr3	37368755	T	A	0.00339185826321622	nonsyn_exonic
NCOA3	chr20	46264888	G	C	0.00327783418932889	nonsyn_exonic
FAM83A	chr8	124206324	G	A	0.0032679440220106	nonsyn_exonic
NOC3L	chr10	96098373	C	T	-0.0032620754114592	nonsyn_exonic
MKI67	chr10	129902281	G	A	-0.00322065210543089	nonsyn_exonic
MAGEF1	chr3	184428903	T	G	0.00320983072408067	nonsyn_exonic
CCDC90B	chr11	82996986	A	C	0.00313619915236218	nonsyn_exonic
TMPRSS4	chr11	117982495	T	G	-0.00308690586819504	nonsyn_exonic
TP53BP1	chr15	43724646	T	G	0.00304551063119637	nonsyn_exonic
CHPT1	chr12	102108345	T	C	-0.00299735107450952	nonsyn_exonic
MICA	chr6	31379109	G	A	-0.00294085135276892	nonsyn_exonic
ARSA	chr22	51063610	C	T	0.00279711854234439	nonsyn_exonic
NCAPD2	chr12	6635274	G	A	-0.00278549035390241	nonsyn_exonic
LAMC3	chr9	133962930	C	T	-0.00272255698170917	nonsyn_exonic
CEP295	chr11	93462607	A	T	0.00262467286380035	nonsyn_exonic
CTSS	chr1	150727539	G	A	-0.0025901285112814	nonsyn_exonic
FARS2	chr6	5431340	A	G	-0.00247614031132461	nonsyn_exonic
SMYD3	chr1	246670481	C	G	0.00229355200566251	nonsyn_exonic
GBP3	chr1	89479063	G	A	-0.00224804297357935	nonsyn_exonic
TBC1D1	chr4	38138856	G	A	-0.00224025517180928	nonsyn_exonic
PTTG1IP	chr21	46271452	C	T	0.00220534148668938	nonsyn_exonic
MTUS1	chr8	17612875	A	G	-0.00218878855888302	nonsyn_exonic
CAMKK2	chr12	121712077	T	A	0.00213608377505057	nonsyn_exonic
PIK3R2	chr19	18273047	T	C	0.0021047102090906	nonsyn_exonic
LAMA4	chr6	112457383	G	C	0.00207022264053231	nonsyn_exonic
CEP85	chr1	26596080	G	A	-0.00195206068905453	nonsyn_exonic
NIPSNAP3A	chr9	107515214	G	A	-0.00194347155275262	nonsyn_exonic
TBC1D8	chr2	101624471	T	C	0.0018446144677003	nonsyn_exonic
BBS2	chr16	56545175	T	C	0.00180816045445596	nonsyn_exonic
C15orf57	chr15	40855210	T	A	-0.00173588470062884	nonsyn_exonic
SPARCL1	chr4	88412806	T	C	-0.00156768524525802	nonsyn_exonic
TMEM2	chr9	74332970	G	A	-0.00155574529067149	nonsyn_exonic
ALDH18A1	chr10	97388162	G	A	0.00150240395861993	nonsyn_exonic
SGK223	chr8	8176554	C	T	0.00150141828191622	nonsyn_exonic
DNAJC11	chr1	6705874	G	C	-0.0014826297314854	nonsyn_exonic
SFTPD	chr10	81701722	T	C	-0.00144968644333263	nonsyn_exonic
TRAPPC12	chr2	3392295	A	G	0.00141654945648278	nonsyn_exonic
MTA1	chr14	105935824	G	A	-0.00140894744079767	nonsyn_exonic
EPCAM	chr2	47601106	T	C	-0.00140017544268324	nonsyn_exonic
CPNE1	chr20	34219496	T	C	-0.0013964751180723	nonsyn_exonic
PARP4	chr13	25009099	A	C	-0.00126675077950807	nonsyn_exonic
ALG2	chr9	101980367	A	G	-0.00124781322002476	nonsyn_exonic
MMS19	chr10	99220707	C	T	-0.00123524547898935	nonsyn_exonic
TTC9	chr14	71109153	C	G	-0.00109433733443292	nonsyn_exonic
ITGAL	chr16	30518041	G	C	0.00108741290092036	nonsyn_exonic
WDR91	chr7	134889141	G	A	-0.00101847737525659	nonsyn_exonic
SERPINA3	chr14	95080803	G	A	0.00101445073430745	nonsyn_exonic
RASSF4	chr10	45478092	A	G	0.00100959067784027	nonsyn_exonic
POLA2	chr11	65064690	G	A	0.00100646587504924	nonsyn_exonic
DPM2	chr9	130698029	G	C	0.00099882433810751	nonsyn_exonic
WNK1	chr12	971291	C	T	0.000922385829338647	nonsyn_exonic
RAP1GAP	chr1	21940555	C	T	-0.000858139128394944	nonsyn_exonic
DNAJA3	chr16	4484396	A	T	0.000791279543228628	nonsyn_exonic
PLXDC2	chr10	20506418	G	A	-0.000742138030747814	nonsyn_exonic
HELZ	chr17	65104743	G	A	-0.000715069762052052	nonsyn_exonic
ALOX15B	chr17	7951819	A	G	-0.000706232173176009	nonsyn_exonic
SUMF1	chr3	4508742	C	T	-0.000654212294996737	nonsyn_exonic
CALCOCO2	chr17	46939658	C	G	0.000564155240926892	nonsyn_exonic
FRMD4B	chr3	69230061	G	A	0.000500889707434669	nonsyn_exonic
RPS6KB2	chr11	67202156	C	T	0.00049615067619829	nonsyn_exonic
MTMR4	chr17	56584205	A	C	0.00049233210997428	nonsyn_exonic
B3GNT8	chr19	41932275	T	C	-0.000434081388626005	nonsyn_exonic
ACAT1	chr11	107992346	G	C	-0.000384998756610887	nonsyn_exonic
WDYHV1	chr8	124448804	T	A	0.000279387642229779	nonsyn_exonic
PLEKHG2	chr19	39915758	C	G	-0.000267219135237448	nonsyn_exonic
HMHA1	chr19	1079959	G	A	0.000263086399113305	nonsyn_exonic
SLC4A1AP	chr2	27887034	C	A	-0.000260476277642018	nonsyn_exonic
ITGAM	chr16	31336888	C	T	4.0561070749518e-05	nonsyn_exonic
EGFL8	chr6	32134510	G	A	4.03229219032703e-05	nonsyn_exonic
PIGG	chr4	520853	G	A	3.91811972722743e-05	nonsyn_exonic
CRIP1	chr14	105954705	C	T	8.7108551496553e-06	nonsyn_exonic
CD163	chr12	7649484	T	C	4.2495852825929e-06	nonsyn_exonic
