# Supplementary material for: Multivariate models from RNA-Seq SNVs yield candidate molecular targets for biomarker discovery: SNV-DA
Source: BMC Genomics. 2016 Mar 31;17:263. doi: 10.1186/s12864-016-2542-4 (PMC4815211; doi:10.1186/s12864-016-2542-4)
Supplement: Additional file 2 — Breast: all-SNVs model. (CSV 8.93 kb) [file 12864_2016_2542_MOESM2_ESM.csv]

#Model Using All SNVs in Hormone Receptor Status of Breast Cancer
Gene(s)	Chr	Pos	Ref	Alt	Loading (ER+ <--> TR-)	Annotation
HFM1	chr1	91852851	A	G	-0.226691733772022	intronic
CRACR2B	chr11	827993	T	C	-0.215707453235044	upstream
EML4	chr2	42510018	A	G	0.202781848151559	nonsynonymous
LOC102723824	chr2	42396722	A	G	0.198317801562749	ncRNA_intronic
ARHGEF16	chr1	3394674	T	C	-0.185773856747918	intronic
CDKN2A	chr9	21968199	C	G	0.182676694984317	UTR3
AP2M1	chr3	183901795	T	C	-0.181156962836864	UTR3
MIR4477A&LOC642236	chr9	68418921	C	T	-0.180571421125026	intergenic
TBC1D9	chr4	141543997	G	A	-0.174245227484311	synonymous
NDUFAF4	chr6	97339088	C	T	0.172768223924589	synonymous
LRRC56	chr11	554299	C	G	-0.163548562643121	UTR3
LRRC56	chr11	551405	G	A	-0.160288225428035	intronic
MIR4477A&LOC642236	chr9	68418974	T	A	-0.149947964474823	intergenic
SEC22A	chr3	122990805	G	A	0.145557681491641	UTR3
MTG1	chr10	135234078	A	G	-0.142219751256249	UTR3
LMNTD2	chr11	556521	C	G	-0.14103292335512	synonymous
LMNTD2	chr11	557342	T	C	-0.135286148923269	intronic
GOLGA2	chr9	131019765	C	A	-0.131821213670731	nonsynonymous
USP35	chr11	77921527	G	C	-0.12775080313093	nonsynonymous
NEIL1	chr15	75646087	A	G	-0.125590191606006	exonic:RNA-editing
MIR4477A&LOC642236	chr9	68418726	T	C	-0.123281024523093	intergenic
ZNF552	chr19	58321691	T	C	-0.117877956490146	intronic:RNA-editing
BTBD3	chr20	11907058	C	T	0.116879213307933	UTR3
MIR4477A&LOC642236	chr9	68418848	T	G	-0.113225037093616	intergenic
CTBP1	chr4	1236182	A	G	-0.112915545559029	intronic
LYAR	chr4	4276132	T	C	0.112450158556504	nonsynonymous
LINC00854&LINC00910	chr17	41382173	T	C	-0.112248868102999	intergenic
HDAC7	chr12	48178465	T	C	-0.11116350950856	intronic
NOTCH1	chr9	139389184	A	G	0.104235489690518	UTR3
ZNF586&ZNF552	chr19	58302002	T	C	-0.100832683740535	intergenic
ARHGEF16	chr1	3394456	T	C	-0.0974642038121578	synonymous
LRRC56	chr11	554166	C	G	-0.097343811832199	nonsynonymous
MIR4477A&LOC642236	chr9	68418435	A	T	-0.095818982260789	intergenic
LINC00273	chr16	33963224	T	C	-0.0931031656881105	upstream
ZNF74	chr22	20761899	C	T	0.092951090577326	UTR3
USE1	chr19	17330060	T	C	0.0912896077498786	nonsynonymous
IKBKB	chr8	42188550	A	G	-0.0907416965354543	UTR3
ZNF552	chr19	58319085	T	C	-0.0891916924176566	UTR3
MIR4477A&LOC642236	chr9	68417540	A	G	-0.0874719534668943	intergenic
CHRAC1&AGO2	chr8	141531032	A	T	0.0813604577612237	intergenic
FASN	chr17	80051183	A	G	-0.0807378391457058	synonymous
SNED1	chr2	241993027	C	T	-0.0802832764916366	intronic
LRRC56	chr11	549959	C	T	-0.0789785827723827	synonymous
TRAPPC10	chr21	45525899	A	G	0.0786335564089394	UTR3
DVL1&MXRA8	chr1	1287040	T	C	-0.0780355755018102	intergenic
PDXK	chr21	45178438	C	A	0.0758750198394181	UTR3
CTBP2	chr10	126685867	T	C	-0.0756896235361477	intronic
CD151	chr11	833828	G	A	-0.0751212963826338	intronic
DLG2	chr11	85195154	A	T	0.0736930983332031	intronic
KIF20B	chr10	91498127	T	C	0.0726603382943949	nonsynonymous
ARHGEF16	chr1	3394640	A	G	-0.0722128985058684	intronic
LINC00910	chr17	41466371	T	C	-0.0716544437255575	upstream
OAZ1	chr19	2271181	T	C	-0.0710230831637859	intronic
SLC12A7	chr5	1081702	A	G	-0.0709872536089531	synonymous
ZNF586&ZNF552	chr19	58302014	T	C	-0.0688948434225779	intergenic
LRRC56	chr11	551753	G	A	-0.0674547872957184	nonsynonymous
LAMB1	chr7	107564366	T	G	0.0651214633839248	UTR3
COL1A1	chr17	48261525	A	T	-0.0611133211450339	UTR3
GSTM3	chr1	110279701	C	T	-0.0600599168418348	nonsynonymous
QSOX2	chr9	139099451	A	C	0.0597532584954314	UTR3
PARD3	chr10	34620220	C	T	0.0590644512646849	synonymous
GAA	chr17	78084418	G	A	-0.0589172139652496	intronic
ANXA9	chr1	150968188	A	G	-0.0585428503920292	downstream
PML	chr15	74338939	C	T	0.0583944783968305	UTR3
KIFAP3	chr1	169890574	T	A	0.0583280308462192	UTR3
TOM1L2	chr17	17750907	G	A	-0.0571023292784358	UTR3
CDAN1	chr15	43016547	T	C	-0.0560419072726537	UTR3
MIR4477A&LOC642236	chr9	68418466	A	G	-0.0560399312580432	intergenic
HDAC7	chr12	48179048	C	T	-0.0558920474325437	intronic
GGA2	chr16	23489711	C	G	-0.0556950767960362	nonsynonymous
PHF14	chr7	11022342	A	C	-0.0546543310400169	synonymous
CYHR1	chr8	145675491	G	T	0.052059798192226	UTR3
HID1	chr17	72948369	A	G	-0.0516909320518785	synonymous
MUM1	chr19	1377158	C	T	-0.0515265171566521	UTR3
EPB41L2	chr6	131160876	G	T	0.0511661158493727	UTR3
GAA	chr17	78086043	C	T	-0.0505984768751721	intronic
AAAS	chr12	53714496	A	G	-0.0498417229633463	intronic
CRAMP1L	chr16	1724693	G	T	-0.0486742766639416	UTR3
THAP5	chr7	108202792	C	T	0.0479540514740215	UTR3
RAB26	chr16	2203456	T	C	-0.0475616790172364	UTR3
ABCA2	chr9	139913239	T	G	-0.0471770303712416	nonsynonymous
LINC00273	chr16	33963427	T	C	0.0467387244560163	upstream
DOT1L	chr19	2232220	A	C	0.0444657034849004	UTR3
ACAP3	chr1	1242215	A	G	-0.0443473521947827	intronic
CTSB	chr8	11700363	T	C	0.0440386622985252	UTR3
FAM63A	chr1	150975108	T	C	-0.0428656165287278	nonsynonymous
MIR4477A&LOC642236	chr9	68418865	T	C	-0.042400557819273	intergenic
PTPRS	chr19	5205718	C	T	0.0401116778636283	UTR3
RRAGC	chr1	39303995	C	T	0.0400381161286509	UTR3
MIR4477A&LOC642236	chr9	68418188	A	T	-0.0398731909184398	intergenic
SHPK	chr17	3514028	G	C	-0.0389979809373609	nonsynonymous
FAM69B	chr9	139616742	A	G	-0.038197810440774	nonsynonymous
NDUFS8	chr11	67801517	G	T	-0.0377582027456424	intronic
PRIM2	chr6	57512565	T	C	0.0377362985566855	unknown
PDXK	chr21	45182001	T	C	0.037417416546613	UTR3
MIR6087	chrX	108297713	T	C	-0.0368514162649124	upstream
RECQL4	chr8	145742514	A	G	0.036635015006071	nonsynonymous
CD151	chr11	833872	C	A	-0.0342098528849974	intronic
STK17B	chr2	196999136	A	G	0.0335470732792235	UTR3
SCO2	chr22	50963965	C	G	0.0334509130981058	UTR5
ACAP3	chr1	1241800	A	G	-0.0308783031879272	intronic
SPRN	chr10	135234393	G	T	-0.029432174213946	UTR3
CDK10	chr16	89760337	T	G	-0.0287987144595876	intronic
SIPA1L3	chr19	38697302	G	T	-0.0287874376575995	UTR3
AKAP2&PALM2-AKAP2	chr9	112932329	G	A	0.0278374834875635	UTR3
SLC36A4	chr11	92881392	A	T	0.0276452989058026	UTR3
C4orf48	chr4	2044128	C	T	0.0275633414303151	nonsynonymous
NPDC1	chr9	139939197	T	C	-0.027544312342706	intronic
TOPBP1	chr3	133329943	G	A	0.0274758624433066	synonymous
IKBKE	chr1	206669958	G	A	0.0267272196100802	UTR3
C9orf114	chr9	131588652	T	C	-0.0258720670920831	intronic
NFIC	chr19	3464712	C	T	-0.0249954405124574	UTR3
RAB29	chr1	205737956	G	C	0.0232038699536267	UTR3
MIR663AHG	chr20	26190158	A	G	0.0229906212530403	upstream
RCOR2	chr11	63681513	T	C	0.0224342198530351	synonymous
CTBP1	chr4	1237052	A	G	-0.0219913674870175	intronic
PSIP1	chr9	15464898	C	A	0.0216167732055976	UTR3
DLG2	chr11	85195191	A	G	-0.0212572141761609	intronic
DAK	chr11	61112802	C	T	-0.020022523154698	synonymous
ALDH4A1	chr1	19198895	A	G	-0.0182969292532715	UTR3
REV3L	chr6	111696852	T	C	-0.0182669921293399	synonymous
FASN	chr17	80038952	T	G	-0.0182472150310811	intronic
CD151	chr11	833898	T	C	-0.0181914939403717	intronic
LAMA5	chr20	60899907	A	G	-0.0178586037790337	intronic
PTRF	chr17	40554956	A	G	-0.0175906165304158	UTR3
SF3A2	chr19	2246652	G	A	-0.0172956447764369	intronic
ANKRD30BL	chr2	133011929	C	T	0.0170033364267987	ncRNA_intronic
ARHGAP27	chr17	43471481	G	A	0.0169152376713885	UTR3
CD44	chr11	35252874	C	A	-0.0155774627808172	UTR3
STAT6	chr12	57489375	A	C	-0.0148161284597162	UTR3
NEIL1	chr15	75646086	A	G	-0.0147034933048322	nonsynonymous
ETV6	chr12	11803228	A	G	0.0142172455594419	intronic
IREB2	chr15	78793001	G	A	0.0139392067632383	UTR3
LOC115110	chr1	2487766	T	C	-0.012474009080321	ncRNA_exonic
SMC6	chr2	17846592	A	T	0.0114603221328593	UTR3
ANKRD30BL&ZNF806	chr2	133039063	T	C	0.0112618306001112	intergenic
MIR4477A&LOC642236	chr9	68417100	G	A	-0.011240754636485	intergenic
SCO2	chr22	50963357	G	C	0.00948597093365656	intronic
TMEM168	chr7	112406507	C	T	0.0089807997213999	UTR3
MTA1	chr14	105915194	T	C	-0.00891400447341466	intronic
DYNLL1	chr12	120926198	C	A	-0.00884681436465364	intronic
CACFD1	chr9	136334910	T	C	-0.00858094509396361	UTR3
PALM	chr19	748084	A	G	-0.00757821134623267	UTR3
CHST15	chr10	125768094	C	T	-0.00718640391940946	UTR3
RGMA	chr15	93588030	T	C	0.00688730011401794	UTR3
MPND	chr19	4357555	A	G	-0.00681559764047594	synonymous
DOT1L	chr19	2232221	A	G	0.00634368459878246	UTR3
KIAA0930	chr22	45590294	T	C	0.00618675012774792	UTR3
GRB10	chr7	50660438	T	C	0.00603562939733399	UTR3
ZBTB48	chr1	6645867	G	A	-0.00564913089885052	intronic
C9orf117	chr9	130475011	T	C	-0.00537566271321476	synonymous
LRRC56	chr11	554214	G	C	-0.00518962453084744	nonsynonymous
GALNT2	chr1	230417371	C	T	-0.00490246526955968	UTR3
FDPS	chr1	155282829	A	G	0.00481370150590465	intronic
UBE2I	chr16	1365967	C	T	-0.00413353758320071	intronic
KIAA1841	chr2	61304271	A	G	0.00389977085499564	synonymous
TLDC1	chr16	84512328	C	G	0.00362611007484131	UTR3
NDUFA10	chr2	240900227	G	A	-0.00253435535375168	UTR3
DOCK1	chr10	129249693	G	A	-0.00202590652999848	UTR3
TMEM25	chr11	118405641	A	G	-0.00161825950059884	UTR3
FSTL3	chr19	682234	G	A	-0.00142428995299179	UTR3
SERHL2	chr22	42969130	G	A	0.00111465717581432	intronic
SLC45A4	chr8	142221414	G	A	0.000930967972927884	UTR3
