# Supplementary material for: Multivariate models from RNA-Seq SNVs yield candidate molecular targets for biomarker discovery: SNV-DA
Source: BMC Genomics. 2016 Mar 31;17:263. doi: 10.1186/s12864-016-2542-4 (PMC4815211; doi:10.1186/s12864-016-2542-4)
Supplement: Additional file 3 — Breast: exonic SNV model. (CSV 2.93 kb) [file 12864_2016_2542_MOESM3_ESM.csv]

#Exonic SNV Model in Hormone Receptor Status of Breast Cancer
Gene(s)	Chr	Pos	Ref	Alt	Loading (ER+ <--> TR-)	Annotation
EML4	chr2	42510018	A	G	0.37402411000698	nonsynonymous
TBC1D9	chr4	141543997	G	A	-0.325712507585812	synonymous
NDUFAF4	chr6	97339088	C	T	0.323211986953604	synonymous
LMNTD2	chr11	556521	C	G	-0.269485119932239	synonymous
GOLGA2	chr9	131019765	C	A	-0.253889984787096	nonsynonymous
USP35	chr11	77921527	G	C	-0.246998907599549	nonsynonymous
LYAR	chr4	4276132	T	C	0.221095396946109	nonsynonymous
ARHGEF16	chr1	3394456	T	C	-0.195724646290219	synonymous
LRRC56	chr11	554166	C	G	-0.195520826449801	nonsynonymous
USE1	chr19	17330060	T	C	0.185271249108033	nonsynonymous
FASN	chr17	80051183	A	G	-0.167407436304508	synonymous
LRRC56	chr11	549959	C	T	-0.164429070524763	synonymous
KIF20B	chr10	91498127	T	C	0.153732481086946	nonsynonymous
SLC12A7	chr5	1081702	A	G	-0.150900001268031	synonymous
LRRC56	chr11	551753	G	A	-0.144919646758605	nonsynonymous
GSTM3	chr1	110279701	C	T	-0.132400363361672	nonsynonymous
PARD3	chr10	34620220	C	T	0.130715071408291	synonymous
GGA2	chr16	23489711	C	G	-0.125010826268844	nonsynonymous
PHF14	chr7	11022342	A	C	-0.123248876394939	synonymous
HID1	chr17	72948369	A	G	-0.118231934991834	synonymous
ABCA2	chr9	139913239	T	G	-0.110590041233424	nonsynonymous
FAM63A	chr1	150975108	T	C	-0.103290953024577	nonsynonymous
SHPK	chr17	3514028	G	C	-0.0967431674553316	nonsynonymous
FAM69B	chr9	139616742	A	G	-0.0953885039388962	nonsynonymous
RECQL4	chr8	145742514	A	G	0.0927427403571685	nonsynonymous
C4orf48	chr4	2044128	C	T	0.0773846819452447	nonsynonymous
TOPBP1	chr3	133329943	G	A	0.0772365827680559	synonymous
RCOR2	chr11	63681513	T	C	0.0687012402265909	synonymous
DAK	chr11	61112802	C	T	-0.0646183134705079	synonymous
REV3L	chr6	111696852	T	C	-0.0616462545878503	synonymous
NEIL1	chr15	75646086	A	G	-0.0556133630116066	nonsynonymous
MPND	chr19	4357555	A	G	-0.0422594034198392	synonymous
C9orf117	chr9	130475011	T	C	-0.039821638818019	synonymous
LRRC56	chr11	554214	G	C	-0.039506682018947	nonsynonymous
KIAA1841	chr2	61304271	A	G	0.0373230002615363	synonymous
CPSF3L	chr1	1247494	T	C	-0.030720810700372	synonymous
PCNT	chr21	47777063	G	A	0.0289222729929834	nonsynonymous
TSC2	chr16	2135003	C	A	-0.0288365001591272	nonsynonymous
GART	chr21	34897113	C	T	0.0262525026866111	nonsynonymous
CSRNP1	chr3	39185248	A	G	-0.0212300474967191	synonymous
ARFGAP2	chr11	47188314	T	C	-0.0212000219355434	synonymous
CACFD1	chr9	136328657	T	C	-0.0208462476839274	synonymous
MRPL54	chr19	3767265	C	T	-0.0197162763874706	synonymous
ELMO2	chr20	44996182	A	G	-0.0183787245109722	synonymous
UBAP2	chr9	34017106	C	T	0.0178067444621268	nonsynonymous
UBOX5	chr20	3090848	T	G	-0.011007571314684	nonsynonymous
ULK1	chr12	132403161	A	G	-0.00219263358467067	nonsynonymous
PCNT	chr21	47841941	A	G	0.000918182307631582	nonsynonymous
PCNT	chr21	47783655	C	G	0.000910911858213501	synonymous
SLC25A45	chr11	65144075	T	C	-0.000784595416289076	nonsynonymous
