# Supplementary material for: Multivariate models from RNA-Seq SNVs yield candidate molecular targets for biomarker discovery: SNV-DA
Source: BMC Genomics. 2016 Mar 31;17:263. doi: 10.1186/s12864-016-2542-4 (PMC4815211; doi:10.1186/s12864-016-2542-4)
Supplement: Additional file 4 — Breast: intronic SNV model. (CSV 17.2 kb) [file 12864_2016_2542_MOESM4_ESM.csv]

#Intronic SNV Model in Hormone Receptor Status of Breast Cancer
Gene(s)	Chr	Pos	Ref	Alt	Loading (ER+ <--> TR-)	Annotation
HFM1	chr1	91852851	A	G	-0.254353561710036	intronic
LOC102723824	chr2	42396722	A	G	0.232793987082187	ncRNA_intronic
ARHGEF16	chr1	3394674	T	C	-0.223262628778787	intronic
LRRC56	chr11	551405	G	A	-0.203897693163719	intronic
LMNTD2	chr11	557342	T	C	-0.184900180577869	intronic
CTBP1	chr4	1236182	A	G	-0.167902159678118	intronic
HDAC7	chr12	48178465	T	C	-0.166570897176249	intronic
SNED1	chr2	241993027	C	T	-0.143106941481164	intronic
CTBP2	chr10	126685867	T	C	-0.139616512203408	intronic
CD151	chr11	833828	G	A	-0.139184675981737	intronic
DLG2	chr11	85195154	A	T	0.138099477701747	intronic
ARHGEF16	chr1	3394640	A	G	-0.136974766526497	intronic
OAZ1	chr19	2271181	T	C	-0.136070700340966	intronic
GAA	chr17	78084418	G	A	-0.126872208270996	intronic
HDAC7	chr12	48179048	C	T	-0.124573573624854	intronic
GAA	chr17	78086043	C	T	-0.120551320782432	intronic
AAAS	chr12	53714496	A	G	-0.119976310864293	intronic
ACAP3	chr1	1242215	A	G	-0.115801482513247	intronic
NDUFS8	chr11	67801517	G	T	-0.110794800385616	intronic
CD151	chr11	833872	C	A	-0.108098631484455	intronic
ACAP3	chr1	1241800	A	G	-0.105567195453995	intronic
CDK10	chr16	89760337	T	G	-0.103987046179894	intronic
NPDC1	chr9	139939197	T	C	-0.103033904547893	intronic
C9orf114	chr9	131588652	T	C	-0.101763270079221	intronic
CTBP1	chr4	1237052	A	G	-0.0988145694152945	intronic
DLG2	chr11	85195191	A	G	-0.0982567322788358	intronic
FASN	chr17	80038952	T	G	-0.0959696223809378	intronic
CD151	chr11	833898	T	C	-0.0959272834127387	intronic
LAMA5	chr20	60899907	A	G	-0.095674341020993	intronic
SF3A2	chr19	2246652	G	A	-0.0952465837211099	intronic
ANKRD30BL	chr2	133011929	C	T	0.0950244769072962	ncRNA_intronic
ETV6	chr12	11803228	A	G	0.0929075008910105	intronic
SCO2	chr22	50963357	G	C	0.0893125015223247	intronic
MTA1	chr14	105915194	T	C	-0.0888779000193232	intronic
DYNLL1	chr12	120926198	C	A	-0.0888268464623682	intronic
ZBTB48	chr1	6645867	G	A	-0.0863971269998436	intronic
FDPS	chr1	155282829	A	G	0.0857623365093796	intronic
UBE2I	chr16	1365967	C	T	-0.085245522528767	intronic
SERHL2	chr22	42969130	G	A	0.0829516643156877	intronic
RHOC	chr1	113244433	T	C	-0.0811836426006585	intronic
WDR13	chrX	48459861	G	A	-0.0808999640877919	intronic
LSM7	chr19	2325297	T	C	-0.0793678842608899	intronic
DLG2	chr11	85195226	T	C	-0.0786492005341139	intronic
CTBP1	chr4	1236111	G	A	-0.0784532133036194	intronic
NFIC	chr19	3459040	T	C	-0.0773620082785461	intronic
MTA1	chr14	105935721	A	G	-0.0746752171821764	intronic
ATG4B	chr2	242610502	G	T	-0.0710023867560383	intronic
PNPLA2	chr11	820127	T	G	-0.0701180544720895	intronic
GNAS	chr20	57483948	G	A	0.0699506971589108	intronic
SCO2	chr22	50964153	T	C	0.069511037281662	intronic
RHOT2	chr16	720041	C	T	-0.0686479387144385	intronic
VAMP2	chr17	8064779	C	G	-0.0681530393642195	intronic
TCEB1	chr8	74878696	T	C	0.0671847093921489	intronic
NUMA1	chr11	71718912	C	A	-0.0669928247961351	intronic
NUMA1	chr11	71718911	T	A	-0.0642871957805655	intronic
CD151	chr11	833812	G	A	-0.0641384023829464	intronic
UBE2I	chr16	1365341	G	A	-0.0635796142750751	intronic
LOC101927550	chr7	98626468	A	C	0.0635565025663246	ncRNA_intronic
TSPAN4	chr11	866498	T	C	-0.0628232723211288	intronic
NFATC2IP	chr16	28969480	A	G	0.0622935275601298	intronic
HDAC7	chr12	48178909	C	A	-0.0598078721693052	intronic
RPS19	chr19	42375244	C	T	0.0591542083127281	intronic
ANKIB1	chr7	91979089	A	G	0.0589284994806806	intronic
UBE2I	chr16	1373919	G	C	-0.0578346110650945	intronic
SVIL	chr10	29896978	C	G	0.0571849310043751	intronic
AMH	chr19	2250528	G	A	-0.0571586957337124	intronic
MEF2BNB&MEF2BNB-MEF2B	chr19	19290115	C	T	-0.0564998862190332	intronic
UBE2I	chr16	1367610	C	A	-0.0558049204330781	intronic
FAM102A	chr9	130713709	T	G	-0.0557073369561927	intronic
SERINC2	chr1	31905730	T	C	-0.0546291935250377	intronic
WDR13	chrX	48459962	G	A	-0.0544447941244086	intronic
ARVCF	chr22	19959366	G	A	-0.054423712939892	intronic
HDAC7	chr12	48178997	C	T	-0.0543803330359368	intronic
UBE2I	chr16	1362819	T	C	-0.0533488807950016	intronic
DOCK1	chr10	128813524	T	C	-0.0533231768054322	intronic
LRRC56	chr11	552547	T	C	-0.0532259149167619	intronic
CD151	chr11	833589	T	G	-0.0532082561112922	intronic
UBE2I	chr16	1362038	A	C	-0.0529386602499501	intronic
ACAP3	chr1	1239339	T	G	-0.0524075134586937	intronic
GUK1	chr1	228334088	A	G	-0.0521781872567813	intronic
CCDC57	chr17	80109930	C	T	-0.0515633807994224	intronic
CTBP1-AS	chr4	1207517	T	C	-0.050991326213461	ncRNA_intronic
CUL4A	chr13	113886152	G	A	-0.0505852987325346	intronic
ZNF33B	chr10	43123782	T	C	0.0505344982453274	intronic
ARHGAP8&PRR5-ARHGAP8	chr22	45245359	C	T	-0.0501099495770641	intronic
HDAC7	chr12	48179044	C	G	-0.0495516074575354	intronic
ZNF446	chr19	58991479	G	A	-0.0490867139971916	intronic
MEGF6	chr1	3414105	C	T	-0.0489402100093772	intronic
ABHD17A	chr19	1880557	T	C	-0.0488768858173794	intronic
ACAP3	chr1	1241903	C	G	-0.0486339121366099	intronic
CCDC57	chr17	80111895	G	T	-0.0485992739950147	intronic
LOC493754	chr7	66009220	G	A	0.0475976057441952	ncRNA_intronic
ANKRD10	chr13	111549982	G	C	0.04742774655591	intronic
SPSB3	chr16	1830551	C	G	-0.0469858228124836	intronic
DLG2	chr11	85195190	C	G	-0.0463538143703837	intronic
ARPC1B	chr7	98991181	T	C	0.0456885058555336	intronic
LOC101928809	chr4	76922988	A	G	0.0455156435485875	ncRNA_intronic
MIR663AHG	chr20	26188923	A	C	0.0443662469566744	ncRNA_intronic
PPP1R16A	chr8	145724275	T	C	-0.04417117380984	intronic
FASN	chr17	80052073	A	G	-0.0424927087718896	intronic
PXN	chr12	120654084	G	C	0.0423463689344803	intronic
EXD3	chr9	140286721	A	C	0.0423295269647252	intronic
DLG2	chr11	85195075	T	C	0.0421816010286141	intronic
NFIC	chr19	3444372	T	G	-0.0416192566063174	intronic
IDUA	chr4	989699	T	C	-0.0407975754153721	intronic
WDR90	chr16	715161	A	G	-0.0406087367448826	intronic
EXOC7	chr17	74089311	A	G	-0.0405395678422288	intronic
CRIP2	chr14	105945891	C	T	-0.0405194508582647	intronic
EXD3	chr9	140287252	G	A	0.0404236511271947	intronic
LOC100288152	chr5	479746	C	G	-0.0402940548668692	ncRNA_intronic
COX4I1	chr16	85839186	C	T	0.0400853608516052	intronic
SUV420H2	chr19	55856851	G	A	-0.0400320990171984	intronic
MYO9B	chr19	17216475	T	C	0.0398102375953595	intronic
RAB2A	chr8	61513098	T	A	0.0395666943654729	intronic
LMF1	chr16	917767	C	T	-0.0389059451912731	intronic
PIGQ	chr16	632728	T	C	-0.0386207001492865	intronic
RNF130	chr5	179428735	T	C	-0.0375593926646216	intronic
TOP1MT	chr8	144391796	G	A	0.0372730620324079	intronic
ZFAS1	chr20	47904298	C	T	-0.037245206675506	ncRNA_intronic
CD151	chr11	833817	C	A	-0.0372339160868097	intronic
SLC25A37	chr8	23426810	T	C	0.0371762714604293	intronic
CDK10	chr16	89760712	G	A	0.0366158602129147	intronic
ZNF552	chr19	58321690	T	C	-0.0359311641688975	intronic
WDR90	chr16	714126	A	G	-0.0358824208499161	intronic
ZSWIM4	chr19	13913706	A	G	0.0358448423837038	intronic
UBE2I	chr16	1362187	C	T	-0.0358355518082262	intronic
ZCCHC7	chr9	37162147	C	T	0.0357996641249701	intronic
KDM4B	chr19	5148630	A	G	-0.0352010956314139	intronic
SPPL2B	chr19	2341060	T	C	-0.0344435073816539	intronic
IDUA	chr4	992236	G	A	-0.0340195834559006	intronic
RRBP1	chr20	17596892	C	A	0.0339683859457605	intronic
LMF1	chr16	916122	T	C	0.0337103440744201	intronic
ZNF83	chr19	53150370	G	A	0.0337080545100167	intronic
GSTM2	chr1	110212293	C	A	-0.0335222843662744	intronic
MIR663AHG	chr20	26189033	T	C	0.0335088918645471	ncRNA_intronic
NUMA1	chr11	71719403	T	C	-0.0332859482821165	intronic
ZNF33B	chr10	43123787	A	T	0.0332090768354907	intronic
HDAC7	chr12	48178977	G	C	-0.0329823736472573	intronic
U2AF1	chr21	44517072	G	A	0.0328887046883319	intronic
POLM	chr7	44115476	T	C	0.0324005467390359	intronic
CRIP2	chr14	105943679	G	A	-0.0321548183500427	intronic
DLG1	chr3	196837600	G	A	0.0320936677543029	intronic
MAN2B2	chr4	6621097	A	G	-0.031173567429547	intronic
PBX1	chr1	164656251	C	G	-0.0305965202250795	intronic
UCKL1	chr20	62574732	T	C	-0.0302630041634073	intronic
IDUA	chr4	987343	G	T	-0.0301794891007043	intronic
AHI1	chr6	135689835	G	A	-0.0300526844728126	intronic
AAAS	chr12	53714509	T	G	-0.0299397344312699	intronic
CD151	chr11	837121	G	C	-0.0299157435222244	intronic
IPO9-AS1	chr1	201791200	G	A	-0.0299082072394595	ncRNA_intronic
OAZ1	chr19	2271282	T	C	-0.0296924958946745	intronic
EXOC3	chr5	464823	T	C	-0.0291500662081889	intronic
EXD3	chr9	140261558	A	G	-0.0288222754708659	intronic
POLRMT	chr19	618159	A	G	-0.0284070095522832	intronic
SLC12A7	chr5	1054197	C	T	-0.0282911616909608	intronic
MEF2A	chr15	100238019	C	T	0.0282726702520903	intronic
CRACR2B	chr11	830487	C	T	-0.0282587515763618	intronic
MTA1	chr14	105908224	T	A	0.0282174664044794	intronic
SAP30L-AS1	chr5	153797277	C	T	-0.0273628996032849	ncRNA_intronic
RANBP17	chr5	170339541	T	A	0.0272042550901075	intronic
PXN-AS1	chr12	120649970	C	T	-0.026834588268858	ncRNA_intronic
CD151	chr11	833975	G	T	-0.0267649953872103	intronic
LINC01573	chr9	139443687	G	T	-0.0267380271848145	ncRNA_intronic
ST6GALNAC2	chr17	74566524	G	T	-0.0259173923204357	intronic
AKT1	chr14	105238636	G	C	-0.0257843112081299	intronic
ABHD17A	chr19	1880372	G	C	-0.0256135885956987	intronic
ZNF76	chr6	35259646	G	C	-0.0248792261436354	intronic
SHC2	chr19	422625	G	C	-0.0247575516997714	intronic
STARD3	chr17	37815899	G	A	-0.0246634268322576	intronic
SPPL2B	chr19	2343844	A	G	-0.0246381024942055	intronic
LAMA5	chr20	60891288	A	G	-0.024304146785449	intronic
TPD52	chr8	80952186	G	A	0.0242904529614587	intronic
WDR90	chr16	705920	G	C	-0.0242335095771541	intronic
MYO15B	chr17	73586358	G	A	-0.02400747427204	ncRNA_intronic
INO80E	chr16	30013066	A	G	-0.0239395183802973	intronic
ARFRP1	chr20	62332436	A	G	-0.0238804450268763	intronic
PBX1	chr1	164655441	A	G	-0.0235701423737192	intronic
NPDC1	chr9	139938681	A	G	-0.0233702635964459	intronic
BRAT1	chr7	2583165	G	A	-0.0229703913754845	intronic
WDR90	chr16	713747	A	G	-0.0225928485993885	intronic
CECR7	chr22	17530370	A	G	0.0219845019181776	ncRNA_intronic
SUV420H2	chr19	55857123	A	G	-0.0218074781853683	intronic
NUBP2	chr16	1838479	A	T	0.0201066832007881	intronic
NCOR2	chr12	124820705	A	G	-0.0201054780235766	intronic
MIR5095&MIR548AE2	chr16	48385957	T	C	-0.0199224532009139	ncRNA_intronic
MCM3AP	chr21	47689013	G	A	-0.0199063451595284	intronic
GAA	chr17	78084507	G	C	-0.0198751346040987	intronic
FNBP1	chr9	132658044	T	C	0.0197583315939322	intronic
CCDC57	chr17	80110159	C	T	-0.019221928917019	intronic
SLC20A2	chr8	42387261	T	C	0.0191091032665566	intronic
CD151	chr11	833728	A	G	-0.0184789931685081	intronic
SSH3	chr11	67078632	G	A	-0.0183045466061131	intronic
PCSK7	chr11	117084040	G	A	0.0182433202630733	intronic
LMF1	chr16	914426	C	T	0.017806952739432	intronic
WDR24	chr16	736438	C	T	-0.0176578671487767	intronic
RNU5F-1	chr1	220142070	C	T	0.0175727406786604	ncRNA_intronic
WDR13	chrX	48459751	G	T	-0.0174532006362279	intronic
RAB2A	chr8	61506955	G	A	0.0172114268014835	intronic
UBE2I	chr16	1374163	A	G	-0.0171456800246423	intronic
TALDO1	chr11	761525	C	T	0.017043019157704	intronic
SHARPIN	chr8	145157092	T	C	0.0169474497215433	intronic
MMP25-AS1	chr16	3106926	G	C	0.0168727996225703	ncRNA_intronic
CDK10	chr16	89760652	C	T	0.0168111823477076	intronic
MEGF6	chr1	3418171	A	G	-0.0166352691846071	intronic
IDUA	chr4	987663	G	C	-0.0164319810706505	intronic
NR2F6	chr19	17347616	T	C	-0.0162023364922476	intronic
EXT2	chr11	44233957	C	T	0.01619432910965	intronic
MIR1268A	chr19	3976549	C	T	0.0160756090829491	ncRNA_intronic
MATR3	chr5	138619469	G	C	0.0159860730730648	intronic
LMNTD2	chr11	559016	C	T	-0.0158299035714434	intronic
TRPC4AP	chr20	33592474	A	G	-0.0157195184846733	intronic
TNFRSF18	chr1	1140336	C	A	-0.015598834117662	intronic
FAM102A	chr9	130710726	A	G	-0.0155805036753493	intronic
LIME1	chr20	62368410	A	G	-0.0154455916415406	intronic
SLC2A4RG	chr20	62373983	G	A	-0.0153386179626273	intronic
EIF3G	chr19	10227123	C	A	-0.0151448688875984	intronic
SRRM2	chr16	2819348	C	A	-0.014970616199848	intronic
HIP1R	chr12	123336789	T	C	0.0148451497633664	intronic
DAP3	chr1	155688580	C	A	0.0140738749685514	intronic
GATA3	chr10	8111409	C	T	-0.0140279567954029	intronic
RORA	chr15	61272737	T	C	-0.013625518097458	intronic
NPRL3	chr16	142825	T	C	-0.0134022698802765	intronic
CPLX1	chr4	780883	A	C	-0.0133219843491089	intronic
SLC9A3R2	chr16	2084997	T	C	-0.0132980410207099	intronic
MIR1268A	chr9	131392553	G	A	-0.0129948801017629	ncRNA_intronic
RBBP4	chr1	33142423	A	G	0.0129919287570017	intronic
ZFAND3	chr6	37929741	G	A	0.0129918878006208	intronic
RHPN1	chr8	144460569	G	A	-0.0127133819673291	intronic
ATP5C1	chr10	7849341	T	A	0.0123668377131954	intronic
EVL	chr14	100609888	A	G	-0.0122995530121181	intronic
NCOR2	chr12	124927970	G	A	-0.0122893197316577	intronic
KHDRBS1	chr1	32480657	G	A	0.0120917529331778	intronic
NARFL	chr16	783967	C	T	-0.0120617142125263	intronic
PTPN4	chr2	120662105	G	A	0.0118064490349394	intronic
MIR1268A	chr19	3976441	G	A	0.0115925210514682	ncRNA_intronic
RERG	chr12	15328537	C	T	-0.011562985080374	intronic
ZNF552	chr19	58321472	T	C	-0.0114000376388412	intronic
DLG2	chr11	85195025	A	C	-0.011355806418878	intronic
RNU6-19P	chr12	12047618	T	C	0.0110612497173967	ncRNA_intronic
TMEM184A	chr7	1589056	G	A	-0.0110148810694141	intronic
RTKN	chr2	74654087	C	T	0.0110147254303833	intronic
ZNF133	chr20	18280256	C	T	0.0109353845499025	intronic
SLC12A7	chr5	1078507	C	G	-0.010781748980369	intronic
WDR90	chr16	714232	T	C	-0.0106491385199203	intronic
ESYT2	chr7	158569871	T	G	0.0105722880420908	intronic
KIAA0195	chr17	73489220	T	C	-0.0105430686958885	intronic
GART	chr21	34904352	T	A	0.0104914046990604	intronic
LINC00910	chr17	41463875	T	C	0.010464203412293	ncRNA_intronic
SMYD3	chr1	246420673	T	C	-0.0102401697445196	intronic
CHTF18	chr16	841710	C	G	0.0102201016114743	intronic
ZNF33B	chr10	43123811	T	A	0.0100548242892174	intronic
LINC00674	chr17	66116698	T	G	-0.0100511395382752	ncRNA_intronic
EFCAB14-AS1	chr1	47142538	G	A	0.00997831860171351	ncRNA_intronic
NUBP2	chr16	1836709	G	C	-0.00982430465262076	intronic
MPZL1	chr1	167749248	A	G	0.00935644732828174	intronic
BAX	chr19	49458570	T	C	-0.00868480608922673	intronic
ZFAS1	chr20	47904734	G	T	-0.00868149763064499	ncRNA_intronic
RPSAP58	chr19	23970645	A	G	0.00857695234213254	ncRNA_intronic
GGA1	chr22	38007812	G	A	0.00840956978149411	intronic
SRSF4	chr1	29500995	T	C	0.00826727228790109	intronic
CD81	chr11	2414702	T	G	-0.00818131778361755	intronic
SPECC1L-ADORA2A	chr22	24766806	A	G	0.00795199780047365	ncRNA_intronic
AKT1	chr14	105240530	T	C	-0.00764469469393634	intronic
ST6GALNAC2	chr17	74568165	C	T	-0.00720509384744227	intronic
CECR7	chr22	17535753	G	A	0.00709438167267615	ncRNA_intronic
BRAT1	chr7	2579691	C	G	0.00660180633887323	intronic
SPPL2B	chr19	2339693	A	G	-0.00619792332845606	intronic
IDUA	chr4	995422	G	C	-0.00609219773991162	intronic
MTA1	chr14	105915288	C	T	-0.00596148947488587	intronic
HNRNPH1	chr5	179045389	G	A	-0.00586450779683584	intronic
IQCB1	chr3	121522968	T	C	0.00565619810403811	intronic
PPP6R2	chr22	50879651	A	G	-0.00564054801194189	intronic
TCF7L2	chr10	114835452	G	A	0.00563907754242433	intronic
MSI2	chr17	55487856	C	G	-0.00561970780806273	intronic
ESYT2	chr7	158586138	T	C	0.00559351625926512	intronic
ZRANB2	chr1	71535963	C	G	0.00556903182641608	intronic
IDUA	chr4	990203	C	T	-0.00536363295888411	intronic
U2AF2	chr19	56171778	A	C	-0.00525922502610615	intronic
FASN	chr17	80039028	A	G	-0.00521014258465453	intronic
DUS3L	chr19	5786901	C	T	-0.00514061031911241	intronic
ANKRD11	chr16	89361613	G	C	-0.00511224704957061	intronic
BAIAP2L1	chr7	97935671	C	G	-0.00499732449131985	intronic
MXRA8	chr1	1292426	C	G	-0.00495624147017992	intronic
TNRC18	chr7	5362944	G	C	-0.00493180374750757	intronic
SIL1	chr5	138333784	G	A	-0.00490431116737845	intronic
HDAC7	chr12	48178784	C	T	-0.00481839898844474	intronic
LMF1	chr16	916723	A	C	0.00420051735339565	intronic
LINC00674	chr17	66116523	T	C	-0.0041861833474296	ncRNA_intronic
SGK223	chr8	8231691	A	G	-0.00396210422353075	intronic
RAB2A	chr8	61512042	G	A	0.00375558299486498	intronic
REPS1	chr6	139237644	G	A	0.00374408746350973	intronic
VPS9D1-AS1	chr16	89783674	G	T	0.00371302494427658	ncRNA_intronic
LLGL2	chr17	73562438	G	A	-0.00364238381309886	intronic
CTDSP1	chr2	219266204	T	C	-0.00345062801499502	intronic
KIAA1683	chr19	18369211	T	G	-0.00337075819368044	intronic
SF3A2	chr19	2247109	G	A	-0.00311176871565307	intronic
MTSS1L	chr16	70700214	A	C	-0.00277559979607087	intronic
NDE1	chr16	15795676	G	A	0.00251114779858654	intronic
WDR90	chr16	709826	C	T	-0.00241585574943071	intronic
OTUB1	chr11	63764302	G	C	0.00221107086341192	intronic
ALOX12-AS1	chr17	6900076	G	A	-0.00196523631240658	ncRNA_intronic
LINC01573	chr9	139443253	G	A	-0.00174163189899726	ncRNA_intronic
RHBDD3	chr22	29661341	G	A	0.00168490180912094	intronic
KAT8	chr16	31132250	A	G	-0.00157788643126703	intronic
MAN2B2	chr4	6621188	G	C	-0.00137181407081423	intronic
ANO9	chr11	419994	C	A	0.00133572657992366	intronic
AURKAIP1	chr1	1310074	C	G	0.00132086638407668	intronic
CEP170B	chr14	105340130	C	T	-0.0010704101401107	intronic
DNPEP	chr2	220247641	T	G	-0.000917102798570592	intronic
SF3A2	chr19	2247124	T	C	-0.00086635043598747	intronic
CLCN7	chr16	1499377	C	T	-0.000825889510038364	intronic
SLC12A7	chr5	1078642	C	A	-0.000766378725624587	intronic
C17orf70	chr17	79508484	G	A	-0.000636972096324446	intronic
PPAP2C	chr19	288246	T	C	-0.00054165150798271	intronic
LOC100288152	chr5	479540	A	G	-0.000181459862310667	ncRNA_intronic
