# Supplementary material for: Multivariate models from RNA-Seq SNVs yield candidate molecular targets for biomarker discovery: SNV-DA
Source: BMC Genomics. 2016 Mar 31;17:263. doi: 10.1186/s12864-016-2542-4 (PMC4815211; doi:10.1186/s12864-016-2542-4)
Supplement: Additional file 5 — Breast: 3’ UTR SNV model. (CSV 6.47 kb) [file 12864_2016_2542_MOESM5_ESM.csv]

#3'UTR SNV Model in Hormone Receptor Status of Breast Cancer
Gene(s)	Chr	Pos	Ref	Alt	Loading (ER+ <--> TR-)	Annotation
CDKN2A	chr9	21968199	C	G	0.291377598995169	UTR3
AP2M1	chr3	183901795	T	C	-0.289352714347174	UTR3
LRRC56	chr11	554299	C	G	-0.265891356838996	UTR3
SEC22A	chr3	122990805	G	A	0.241920383329887	UTR3
MTG1	chr10	135234078	A	G	-0.237472939284531	UTR3
BTBD3	chr20	11907058	C	T	0.203709314326358	UTR3
NOTCH1	chr9	139389184	A	G	0.186862870767666	UTR3
ZNF74	chr22	20761899	C	T	0.171827585395537	UTR3
IKBKB	chr8	42188550	A	G	-0.16888379817339	UTR3
ZNF552	chr19	58319085	T	C	-0.166818579280891	UTR3
TRAPPC10	chr21	45525899	A	G	0.152750963779484	UTR3
PDXK	chr21	45178438	C	A	0.149075501389669	UTR3
LAMB1	chr7	107564366	T	G	0.134747508516339	UTR3
COL1A1	chr17	48261525	A	T	-0.12940707684875	UTR3
QSOX2	chr9	139099451	A	C	0.127594935160422	UTR3
PML	chr15	74338939	C	T	0.125784502337592	UTR3
KIFAP3	chr1	169890574	T	A	0.12569596790384	UTR3
TOM1L2	chr17	17750907	G	A	-0.124062848349326	UTR3
CDAN1	chr15	43016547	T	C	-0.122649946580088	UTR3
CYHR1	chr8	145675491	G	T	0.117344201382085	UTR3
MUM1	chr19	1377158	C	T	-0.11663365999898	UTR3
EPB41L2	chr6	131160876	G	T	0.116153462830386	UTR3
CRAMP1L	chr16	1724693	G	T	-0.112833346900544	UTR3
THAP5	chr7	108202792	C	T	0.111873721921489	UTR3
RAB26	chr16	2203456	T	C	-0.111350926529307	UTR3
DOT1L	chr19	2232220	A	C	0.107225861900975	UTR3
CTSB	chr8	11700363	T	C	0.106656874040975	UTR3
PTPRS	chr19	5205718	C	T	0.101424576686165	UTR3
RRAGC	chr1	39303995	C	T	0.101326563343429	UTR3
PDXK	chr21	45182001	T	C	0.0978347543693476	UTR3
STK17B	chr2	196999136	A	G	0.0926779254651601	UTR3
SPRN	chr10	135234393	G	T	-0.0871952514562604	UTR3
SIPA1L3	chr19	38697302	G	T	-0.0863362072114339	UTR3
AKAP2&PALM2-AKAP2	chr9	112932329	G	A	0.0850704923165896	UTR3
SLC36A4	chr11	92881392	A	T	0.0848144263974466	UTR3
IKBKE	chr1	206669958	G	A	0.083591181449535	UTR3
NFIC	chr19	3464712	C	T	-0.0812837663472275	UTR3
RAB29	chr1	205737956	G	C	0.078896685356373	UTR3
PSIP1	chr9	15464898	C	A	0.0767820444011534	UTR3
ALDH4A1	chr1	19198895	A	G	-0.0723586984424125	UTR3
PTRF	chr17	40554956	A	G	-0.0714176103752876	UTR3
ARHGAP27	chr17	43471481	G	A	0.0705177384567281	UTR3
CD44	chr11	35252874	C	A	-0.0687352928837165	UTR3
STAT6	chr12	57489375	A	C	-0.0677208942731635	UTR3
IREB2	chr15	78793001	G	A	0.0665524875353922	UTR3
SMC6	chr2	17846592	A	T	0.0632496321995894	UTR3
TMEM168	chr7	112406507	C	T	0.0599459270869888	UTR3
CACFD1	chr9	136334910	T	C	-0.0594131624824613	UTR3
PALM	chr19	748084	A	G	-0.0580771243028322	UTR3
CHST15	chr10	125768094	C	T	-0.057555081754167	UTR3
RGMA	chr15	93588030	T	C	0.0571565571163159	UTR3
DOT1L	chr19	2232221	A	G	0.0564322461164748	UTR3
KIAA0930	chr22	45590294	T	C	0.0562231472949019	UTR3
GRB10	chr7	50660438	T	C	0.056021794676599	UTR3
GALNT2	chr1	230417371	C	T	-0.0545119716134791	UTR3
TLDC1	chr16	84512328	C	G	0.0528113613819293	UTR3
NDUFA10	chr2	240900227	G	A	-0.0513567120361113	UTR3
DOCK1	chr10	129249693	G	A	-0.0506792569863948	UTR3
TMEM25	chr11	118405641	A	G	-0.0501361098186415	UTR3
FSTL3	chr19	682234	G	A	-0.0498776656185985	UTR3
SLC45A4	chr8	142221414	G	A	0.0492203655110605	UTR3
SHC2	chr19	417014	A	C	-0.0478907066628288	UTR3
CYB561A3	chr11	61116345	T	C	0.0466809934948276	UTR3
PML	chr15	74337678	A	C	-0.0462626159764973	UTR3
MAP3K7	chr6	91224917	A	T	0.045747091594109	UTR3
IQCB1	chr3	121488995	C	G	0.0454700212989584	UTR3
MAP3K7	chr6	91225220	G	A	0.0443656662663274	UTR3
TUBA1C	chr12	49667103	A	T	0.0437290011513672	UTR3
PREPL	chr2	44546016	C	T	0.0428436917137322	UTR3
NDOR1	chr9	140111957	G	A	-0.042114020667156	UTR3
NUMA1	chr11	71714526	G	C	-0.0419596701151572	UTR3
CHD1L	chr1	146767353	G	A	0.0417997223908286	UTR3
CTDSP2	chr12	58217221	G	A	0.0398791788852083	UTR3
SERINC2	chr1	31907102	A	G	-0.0390366431286783	UTR3
SLC39A6	chr18	33688528	G	A	-0.0386671821383059	UTR3
RNF166	chr16	88763561	T	C	0.0380280084970591	UTR3
TWSG1	chr18	9402174	A	G	0.0377778928647046	UTR3
FZD6	chr8	104344790	T	C	0.0377225834946506	UTR3
PLOD2	chr3	145788467	T	C	0.0373064622234179	UTR3
ZCCHC24	chr10	81145266	G	A	-0.0352362924129178	UTR3
CUX1	chr7	101892833	C	T	0.033279110045726	UTR3
UBE2I	chr16	1374818	A	G	-0.0311457048692484	UTR3
SAMD9L	chr7	92760502	G	A	0.0306287368944402	UTR3
SMUG1	chr12	54575458	T	C	-0.0287114108183417	UTR3
MGRN1	chr16	4738388	C	G	-0.0285641277326774	UTR3
PTRF	chr17	40555114	A	C	-0.0276669548130187	UTR3
PRMT2	chr21	48084820	C	G	0.0275892335319344	UTR3
BTBD9	chr6	38140658	C	T	-0.0271312927733176	UTR3
TECPR1	chr7	97845713	G	A	-0.0269047512374363	UTR3
UBE2I	chr16	1375914	A	G	-0.0267429791916126	UTR3
RPAP1	chr15	41809530	T	C	0.0265530649732109	UTR3
TBC1D22A	chr22	47570544	G	A	0.0264180416597717	UTR3
ARHGEF16	chr1	3397188	T	C	-0.0252241594955393	UTR3
PNPT1	chr2	55862440	T	C	0.0246856191698558	UTR3
UBE2I	chr16	1375563	G	T	-0.0223454505196439	UTR3
CYB5R2	chr11	7686584	A	T	0.0212437115049531	UTR3
BCAP29	chr7	107260778	G	A	0.021240080185598	UTR3
ALDH4A1	chr1	19198100	C	G	-0.0209415656633611	UTR3
MGRN1	chr16	4738251	T	C	-0.0203419094278062	UTR3
ZNHIT3	chr17	34855069	C	G	0.0189663797795381	UTR3
POLR1A	chr2	86253581	T	C	0.0188395582731293	UTR3
UQCR11	chr19	1598084	A	C	-0.0187360383196909	UTR3
RSRC2	chr12	122989412	G	A	0.0184514940926724	UTR3
PAWR	chr12	79985874	A	C	0.0177732704801844	UTR3
NUMA1	chr11	71714528	T	G	-0.0167808753092835	UTR3
PTRF	chr17	40555001	G	C	-0.0166218171139761	UTR3
ARHGEF16	chr1	3397455	G	A	-0.0165593424581162	UTR3
PAPD7	chr5	6755460	C	T	0.0164257036502452	UTR3
SLMO1	chr18	12431210	A	G	0.0156608305053207	UTR3
TBC1D22A	chr22	47569571	G	C	0.0153699583695332	UTR3
XPO5	chr6	43490809	C	T	0.0145469949349427	UTR3
ZNF707	chr8	144777521	G	A	0.0144196053608079	UTR3
TATDN2	chr3	10320968	T	A	0.0125287701972105	UTR3
CHD1L	chr1	146767320	A	G	0.0122830023479364	UTR3
CISD3&PCGF2	chr17	36891019	G	A	-0.0122569771991425	UTR3
THAP5	chr7	108202925	C	T	0.01145278304168	UTR3
RAB40B	chr17	80615290	C	T	0.0109477447517185	UTR3
TMEM110	chr3	52871031	C	T	0.00808673430392149	UTR3
ALDH4A1	chr1	19198064	T	G	-0.00777599288701447	UTR3
MET	chr7	116437606	G	A	0.00773610104512148	UTR3
RIF1	chr2	152333304	C	A	0.00740481133212879	UTR3
STRADA	chr17	61780793	G	A	-0.00684078595537488	UTR3
CALD1	chr7	134655346	A	T	-0.00614998741518549	UTR3
PDXK	chr21	45180422	G	A	0.00517267305898922	UTR3
ARHGEF18	chr19	7536141	A	T	-0.00345160170134673	UTR3
EPCAM	chr2	47613870	T	C	-0.00124135943491284	UTR3
RAB29	chr1	205739396	T	G	0.000706539736922814	UTR3
ZNF318	chr6	43304007	C	A	0.000479604329602671	UTR3
SLC25A17	chr22	41166135	A	G	0.000233529878112939	UTR3
