# Supplementary material for: Multivariate models from RNA-Seq SNVs yield candidate molecular targets for biomarker discovery: SNV-DA
Source: BMC Genomics. 2016 Mar 31;17:263. doi: 10.1186/s12864-016-2542-4 (PMC4815211; doi:10.1186/s12864-016-2542-4)
Supplement: Additional file 6 — Breast: intergenic SNV model. (CSV 17.6 kb) [file 12864_2016_2542_MOESM6_ESM.csv]

$5' UTR SNV Model in Hormone Receptor Status of Breast Cancer
Gene(s)	Chr	Pos	Ref	Alt	Loading (ER+ <--> TR-)	Annotation
SCO2	chr22	50963965	C	G	0.179880058163737	UTR5
ISG15	chr1	948921	T	C	0.154124783604728	UTR5
RDX	chr11	110167290	C	G	0.151038770416773	UTR5
ELMSAN1	chr14	74206855	C	G	-0.150222715302753	UTR5
AHSA2	chr2	61404905	C	G	-0.143457167243907	UTR5
CYHR1	chr8	145690396	A	C	-0.140717193399886	UTR5
KIAA0040	chr1	175130276	G	A	-0.127688347747345	UTR5
UBN1	chr16	4897875	C	T	0.121371849133744	UTR5
CDK5RAP2	chr9	123342259	C	A	0.116449059501918	UTR5
GPX1	chr3	49395757	G	A	0.11619706315557	UTR5
MRPS21	chr1	150266338	T	A	0.114498336711146	UTR5
KIAA0040	chr1	175135829	G	A	-0.109595954689913	UTR5
FRA10AC1	chr10	95462235	C	G	0.108182127466162	UTR5
KLF2	chr19	16435717	T	C	-0.107863912520801	UTR5
FOS	chr14	75745551	T	A	-0.107769625923048	UTR5
PLXDC2	chr10	20105936	T	C	0.105781354393477	UTR5
CBX1	chr17	46178674	G	A	0.105167937769269	UTR5
TRIM8	chr10	104404335	A	T	0.105065268783902	UTR5
DDAH2	chr6	31697558	G	A	0.102353710938757	UTR5
CUEDC1	chr17	55963079	A	G	-0.101202377048758	UTR5
MRPS21	chr1	150266559	A	C	0.0982413379664213	UTR5
CARHSP1	chr16	8954058	C	A	-0.0982306876251885	UTR5
TSEN34	chr19	54695163	T	C	0.0982223709729303	UTR5
IRX3	chr16	54320290	C	T	0.0981950622037952	UTR5
H1FX	chr3	129035031	C	T	-0.0972658052444091	UTR5
H1FX	chr3	129035021	T	C	0.0970738447606344	UTR5
SNRPN;SNURF	chr15	25219512	T	C	-0.0962591227908428	UTR5;UTR3
HELZ2	chr20	62203950	C	T	-0.0959315575491184	UTR5
PIGC	chr1	172411768	T	C	-0.0946663408953359	UTR5
H3F3B	chr17	73775825	G	A	0.0945434272044686	UTR5
FYN	chr6	112101775	G	T	0.0936175564165041	UTR5
CD9	chr12	6309598	C	T	0.0932548951268225	UTR5
DFNB31	chr9	117267472	G	T	-0.0928036116321864	UTR5
ZCCHC11	chr1	52991983	A	G	-0.0925174597070656	UTR5
HPN	chr19	35532909	C	T	-0.0916437961920004	UTR5
TCEA3	chr1	23751140	G	T	-0.0915596170718132	UTR5
LTB4R	chr14	24783414	G	C	-0.0879787328233225	UTR5
TCEAL8	chrX	102510028	T	G	0.0876617162618991	UTR5
ABRACL	chr6	139349921	G	C	0.0872263147595888	UTR5
MRPL51	chr12	6602367	C	T	-0.0861378459884163	UTR5
GLUL	chr1	182360315	C	T	-0.0858681113762389	UTR5
CASKIN2	chr17	73510012	A	T	-0.0832413299595655	UTR5
MGRN1	chr16	4674954	C	G	-0.0830309934296879	UTR5
SUPT5H	chr19	39936502	G	A	0.0827274538625882	UTR5
SERPINA1	chr14	94856914	G	A	-0.0823695842903348	UTR5
KIAA0040	chr1	175130204	G	A	-0.081941647291668	UTR5
CCDC106	chr19	56160399	T	C	-0.0789214930872195	UTR5
FUS	chr16	31191482	A	G	-0.0779542815465245	UTR5
REPIN1	chr7	150066008	T	C	-0.0776913663623814	UTR5
DPM2	chr9	130700727	T	C	-0.0775776472641108	UTR5
EHF	chr11	34642728	A	T	0.0761333662834108	UTR5
SEPT11	chr4	77871016	T	G	0.0758904925203127	UTR5
JUN	chr1	59249213	G	C	-0.0756936230120776	UTR5
USP1	chr1	62902874	A	G	0.074653173310245	UTR5
RXRA	chr9	137298815	C	G	-0.074231553429119	UTR5
RBM47	chr4	40546500	T	C	-0.0740773469256072	UTR5
PRR15L	chr17	46035180	G	A	-0.0734930107182927	UTR5
PTPN14	chr1	214638172	C	T	0.0731831894252971	UTR5
GOLGA3	chr12	133405069	G	A	-0.0730784920707326	UTR5
CLDN3	chr7	73184435	G	C	0.0730579799933336	UTR5
ZNF414	chr19	8579011	T	C	-0.0724862175920044	UTR5
IL34	chr16	70680744	G	C	0.0719843305077179	UTR5
KRT7	chr12	52627007	C	T	0.0704746785722842	UTR5
AEBP1	chr7	44144201	C	G	-0.0701709593004055	UTR5
BCAR1	chr16	75272512	A	G	-0.0699434379414761	UTR5
WNK1	chr12	862641	T	G	0.0696941403757864	UTR5
BTG1	chr12	92539378	G	A	0.0685083372704778	UTR5
LUC7L2	chr7	139044891	G	T	0.0682201735378347	UTR5
RRAGA	chr9	19049596	C	A	0.0681740319225642	UTR5
TRIM41	chr5	180650744	T	C	0.0681696257128385	UTR5
FLYWCH2	chr16	2933280	G	C	-0.0674169891227395	UTR5
FOXJ2	chr12	8185853	A	C	-0.0660840562893962	UTR5
FKRP	chr19	47258674	C	T	-0.0655530951456471	UTR5
ZNF580	chr19	56153868	G	A	-0.0654764754466804	UTR5
PDK2	chr17	48172779	A	C	-0.0649190424162667	UTR5
CWC27	chr5	64064943	G	A	0.0648008711936778	UTR5
DUSP4	chr8	29207845	C	T	-0.0636661946538348	UTR5
TMED3	chr15	79603510	G	A	0.0630676947169356	UTR5
ZNF558	chr19	8934907	C	T	0.0625216362761726	UTR5
TAF1C	chr16	84214502	C	T	-0.0624715787547108	UTR5
ORAI2	chr7	102076677	G	T	-0.0623102117375027	UTR5
ANKRD36B	chr2	98206188	C	G	0.0620286518663139	UTR5
CDK5RAP3	chr17	46052162	T	C	0.060907739761108	UTR5
NUCKS1	chr1	205719191	C	A	-0.0607944430160581	UTR5
FLYWCH1	chr16	2964283	G	A	-0.0607044230188927	UTR5
CALML6	chr1	1846582	A	G	-0.0604418799276288	UTR5
TGIF1	chr18	3450455	C	A	0.0599781815956079	UTR5
BRD2	chr6	32940142	C	T	-0.0597711237566073	UTR5
PDE4DIP	chr1	144931727	G	A	0.0592355561637015	UTR5
IL34	chr16	70680850	C	G	0.0586874276438169	UTR5
FLYWCH1	chr16	2979640	T	C	-0.0586450620790583	UTR5
MXRA8	chr1	1296691	C	G	-0.0585403847915954	UTR5
FLCN	chr17	17140297	G	A	-0.0584617763441	UTR5
SLC4A11	chr20	3218355	C	G	0.0583412786824582	UTR5
RAB29	chr1	205744138	G	T	0.0574333486297933	UTR5
GSPT1	chr16	12009614	G	A	0.0573450132124503	UTR5
SLMAP	chr3	57743246	G	A	0.0571801011074914	UTR5
TMEM61	chr1	55446697	G	A	0.0569618947626489	UTR5
CEP131	chr17	79196662	C	G	0.0566834821318499	UTR5
RNF26	chr11	119205735	T	C	-0.056091862723744	UTR5
MAP4K4	chr2	102314437	T	C	0.0560417234116497	UTR5
EFEMP2	chr11	65640204	C	T	-0.0559836479080988	UTR5
NFIB	chr9	14313712	T	G	0.0556834594317316	UTR5
HNRNPH3	chr10	70091923	T	C	0.0553885950865217	UTR5
ZNF672	chr1	249141454	C	T	-0.0553490128640716	UTR5
POLR2I	chr19	36605794	C	T	0.0552045801831033	UTR5
UBE4B	chr1	10093457	C	T	0.0550313085575162	UTR5
UBE2D3	chr4	103748224	G	A	0.0549281033210855	UTR5
FRG1	chr4	190862155	T	G	0.0547595166470781	UTR5
TSC22D4	chr7	100076614	A	G	0.0543702523231956	UTR5
HNRNPF	chr10	43883342	T	A	0.0541836416241084	UTR5
AXIN1	chr16	397044	G	T	0.0541794594013027	UTR5
RNF26	chr11	119205830	A	G	-0.0540538320675591	UTR5
THUMPD3	chr3	9404877	G	A	0.0533807055164328	UTR5
IL32	chr16	3115628	A	C	0.0533124923084302	UTR5
CYSRT1	chr9	140119572	C	T	-0.0532368276970113	UTR5
ANKRD9	chr14	102974999	T	C	0.053162762417473	UTR5
COL6A1	chr21	47401760	C	G	-0.0527555385999117	UTR5
DAP	chr5	10761182	A	G	0.0521442154078766	UTR5
SLC35C2	chr20	44987318	C	G	-0.0518682024663846	UTR5
HPCAL1	chr2	10548826	T	C	0.0510293224898558	UTR5
ELMSAN1	chr14	74206847	A	G	-0.0507234829303145	UTR5
MC1R	chr16	89984370	T	C	-0.0506452832784893	UTR5
KPNA2	chr17	66031900	T	C	-0.0505832879702199	UTR5
LZTS2	chr10	102762256	C	T	-0.0498714825683505	UTR5
HES4	chr1	935459	A	G	0.0497872045505716	UTR5
CEMP1	chr16	2581081	C	G	0.0497771470565833	UTR5
TMEM8B	chr9	35841783	G	A	-0.049719590603647	UTR5
MXD3	chr5	176739110	C	A	-0.0492579685296022	UTR5
SH2B1	chr16	28875482	A	G	-0.0490915495428749	UTR5
PPARD	chr6	35378778	C	T	-0.0489705973451332	UTR5
AHSA2	chr2	61405865	C	G	-0.0481642106563991	UTR5
GIGYF1	chr7	100286435	G	A	0.0469601840646177	UTR5
CDC42SE1	chr1	151028234	G	T	-0.0468348047917668	UTR5
SLC16A5	chr17	73089706	G	A	0.0460937295355984	UTR5
PPDPF	chr20	62152157	G	A	-0.0459909346787944	UTR5
SPATC1L	chr21	47602907	C	T	-0.04560563294766	UTR5
PLA2G16	chr11	63381847	A	C	0.0453494824774959	UTR5
GDPD5	chr11	75236274	A	G	0.0451940721679946	UTR5
RAB17	chr2	238499318	A	G	0.0451543178443146	UTR5
ASPH	chr8	62627004	A	G	-0.044160477346067	UTR5
DUSP4	chr8	29207872	G	A	-0.0435975695997516	UTR5
CALML4	chr15	68498268	T	G	0.0434673242573195	UTR5
CARHSP1	chr16	8954000	G	A	0.0432640127301774	UTR5
ZNF117	chr7	64450713	T	C	-0.0432361729177147	UTR5
BTG1	chr12	92539590	T	C	0.0431042420088013	UTR5
ARSG	chr17	66303352	G	A	-0.0429456665849329	UTR5
C6orf132	chr6	42110228	C	A	-0.0426734643566268	UTR5
TPM2	chr9	35689951	A	T	0.0424123166472341	UTR5
LTBR	chr12	6493351	A	G	0.0419318689136652	UTR5
TPM2	chr9	35689950	A	T	0.0415426640682534	UTR5
MIDN	chr19	1250109	C	A	-0.0414778836035417	UTR5
TMEM91	chr19	41883198	G	A	0.0410824429808752	UTR5
YTHDF2	chr1	29063559	A	C	0.0408900481007962	UTR5
TPM2	chr9	35689949	A	T	0.0401720807326371	UTR5
HES4	chr1	935492	G	T	0.0398768307687297	UTR5
LAMP1	chr13	113951722	C	T	-0.0398713641089275	UTR5
TAF1C	chr16	84215133	C	T	-0.0395801250436434	UTR5
VEGFB	chr11	64002238	T	C	0.0393188728912035	UTR5
FBXW4	chr10	103454402	A	T	-0.0392310454126725	UTR5
PPIL6&SMPD2	chr6	109762236	G	A	0.0389757155000237	UTR5
ACTG1	chr17	79479808	C	T	-0.0389093438807041	UTR5
FBLIM1	chr1	16091074	A	G	0.0389038683106182	UTR5
HSPA1B	chr6	31795550	C	T	0.0388213278889996	UTR5
SULF2	chr20	46386187	C	T	-0.0387099291701865	UTR5
CCDC183	chr9	139690840	G	A	-0.0383791462455815	UTR5
DGCR2	chr22	19109812	A	G	0.0382390152829205	UTR5
PSORS1C2	chr6	31107087	T	C	-0.0380498091131364	UTR5
UCKL1	chr20	62582469	T	C	-0.0377078647208645	UTR5
SNCG	chr10	88718436	A	C	-0.0369100880221573	UTR5
SEC63	chr6	108279290	G	A	0.0367154879254669	UTR5
DAB2	chr5	39394493	G	C	0.036013577735631	UTR5
SERP1	chr3	150264136	G	A	0.0347266668562102	UTR5
REEP5	chr5	112257908	T	C	-0.0343231560056668	UTR5
A2M	chr12	9268473	A	C	-0.0339225447607389	UTR5
ACTL10	chr20	32255233	T	C	0.0336410393862815	UTR5
IRX3	chr16	54320197	G	T	-0.0326220189116646	UTR5
LRRC61	chr7	150033882	A	G	-0.0325717773582442	UTR5
ANXA11	chr10	81965227	C	A	-0.0324634793196263	UTR5
TPI1	chr12	6977359	A	G	0.0324474658692396	UTR5
SERP1	chr3	150264003	G	C	0.0323068044230011	UTR5
EFNA5	chr5	107006446	T	G	0.0321462882857645	UTR5
ASPH	chr8	62626962	C	T	-0.0318043444160871	UTR5
C9orf69	chr9	139008803	T	G	-0.0315059605657034	UTR5
CYHR1	chr8	145690308	C	T	-0.0314501543675017	UTR5
PRAME	chr22	22899414	A	G	-0.031031352119212	UTR5
DDAH2	chr6	31697387	C	G	0.0309810835845022	UTR5
GPR34	chrX	41554814	T	C	0.0307916741728986	UTR5
PMVK	chr1	154909268	A	G	-0.0307530538802722	UTR5
FAM43A	chr3	194407020	A	G	-0.0306930424851975	UTR5
PPP2CA	chr5	133561589	G	C	0.0306926689921581	UTR5
GBA2	chr9	35748806	G	T	0.0301288716143981	UTR5
ZNF664	chr12	124496316	A	G	0.0301073586922028	UTR5
ID4	chr6	19837966	T	C	-0.0298644320307956	UTR5
TET1	chr10	70332066	C	T	0.0297446178026887	UTR5
SMOC2	chr6	168842014	A	G	0.029648363928304	UTR5
FSCN2	chr17	79495519	C	T	-0.0294299905226325	UTR5
CBLN3	chr14	24898355	C	A	-0.0291773405091841	UTR5
RBM47	chr4	40631476	C	A	0.0290181456239559	UTR5
HDHD3	chr9	116138013	C	T	0.0288850864872551	UTR5
ATG3	chr3	112280706	C	G	0.0284980660684927	UTR5
ANKRD36B	chr2	98206282	C	T	-0.0283472302474527	UTR5
CLDN3	chr7	73184534	T	C	0.0283413974485765	UTR5
LRRC45	chr17	79981316	G	A	0.0283084802913601	UTR5
SHARPIN	chr8	145159099	G	A	-0.0282991968300188	UTR5
CTSZ	chr20	57582285	C	T	-0.0277626604448106	UTR5
TTC3	chr21	38455936	A	G	0.0276390327501381	UTR5
NDUFB10	chr16	2009590	G	A	0.0276050984032319	UTR5
FAM43A	chr3	194407204	T	C	0.0272764410214943	UTR5
TSSC4	chr11	2423545	A	G	-0.0271475629012698	UTR5
ID4	chr6	19837969	A	G	-0.0270687170380292	UTR5
C15orf59	chr15	74043523	A	G	-0.026845075639422	UTR5
CYHR1	chr8	145690348	G	A	-0.0262152602849764	UTR5
TLE4	chr9	82187095	G	A	0.0261149993913285	UTR5
INTS3	chr1	153700841	A	G	0.0261073254587006	UTR5
ATP1A1	chr1	116916056	C	T	0.0259985195301206	UTR5
TMEM61	chr1	55446671	C	T	0.0259535892653091	UTR5
CLDN15	chr7	100881429	C	T	0.025916729891157	UTR5
CTSH	chr15	79237324	C	A	-0.0256575942585605	UTR5
ADAMTS1	chr21	28217320	C	G	-0.0254214740300611	UTR5
MXRA8	chr1	1297059	G	A	-0.0253591969246886	UTR5
PRAME	chr22	22899363	G	A	-0.0251097174676029	UTR5
RDH13	chr19	55574412	G	T	0.0247796627903354	UTR5
FOS	chr14	75745626	C	T	-0.0247490307133104	UTR5
ZDHHC6	chr10	114205389	G	A	-0.0247175347490645	UTR5
GEM	chr8	95274357	T	C	-0.0242194505390322	UTR5
NR4A2	chr2	157189011	G	C	-0.0241020255722416	UTR5
TPBG	chr6	83074365	C	T	0.0240515111020494	UTR5
METTL13	chr1	171751051	A	G	0.024018772135655	UTR5
GFRA1	chr10	118031619	G	A	-0.0236166526194609	UTR5
ZNF83	chr19	53120559	C	T	-0.0233742702748441	UTR5
REL	chr2	61108829	G	A	-0.0229195595229945	UTR5
CD47	chr3	107809798	C	T	0.0228958527574188	UTR5
FOXQ1	chr6	1312744	G	A	0.0227253735285328	UTR5
SLC40A1	chr2	190445284	C	G	-0.022708190042261	UTR5
EIF6	chr20	33872311	G	C	0.0227021445097981	UTR5
TCF19	chr6	31126790	A	G	0.0226500979761063	UTR5
DVL1	chr1	1284490	G	A	0.0219968777358604	UTR5
RDH13	chr19	55574512	G	A	0.0218657228296153	UTR5
SNRNP70	chr19	49588746	C	T	0.0216396529598042	UTR5
SDCCAG8	chr1	243419429	T	A	-0.0212860695784017	UTR5
IFI30	chr19	18284651	G	T	0.0212313502976413	UTR5
ZNF577	chr19	52384061	T	C	0.0210615394248789	UTR5
PLEKHA4	chr19	49371498	T	C	-0.0209054512779913	UTR5
NPDC1	chr9	139940653	C	A	-0.0207325963711961	UTR5
CDK5RAP3	chr17	46051911	G	A	-0.0206202147936936	UTR5
LSM10	chr1	36863456	G	A	0.0205145383037441	UTR5
MC1R	chr16	89985222	G	A	-0.020128451910548	UTR5
S1PR1	chr1	101704532	G	T	0.020095901002628	UTR5
EPN3	chr17	48613837	A	G	0.0198711881272672	UTR5
SFRP4	chr7	37956395	G	A	-0.0198370248265389	UTR5
AHSA2	chr2	61404931	A	T	-0.0197680811779796	UTR5
MC1R	chr16	89984604	T	C	0.0190719237661998	UTR5
KIAA2018	chr3	113396234	C	T	0.0186339078688357	UTR5
PPP2R5A	chr1	212459015	G	T	-0.0185838579718765	UTR5
RFK	chr9	79009106	A	C	-0.0184967337265189	UTR5
DNAJB11	chr3	186288565	A	G	0.0184048271826018	UTR5
RTN4	chr2	55277641	C	G	-0.0183261957896646	UTR5
ZNF883	chr9	115760561	C	T	0.0183059505209577	UTR5
NFE2L1	chr17	46128122	A	G	0.0180443564209664	UTR5
CLIP1	chr12	122865029	T	C	-0.0179469565903541	UTR5
MGAT1	chr5	180235737	C	A	0.0177357808636186	UTR5
C21orf58	chr21	47743585	C	T	-0.0177268015683237	UTR5
LHFP	chr13	40177039	C	T	0.0175076946606918	UTR5
HEBP2	chr6	138725497	G	A	0.017104934496916	UTR5
CUEDC1	chr17	55963223	T	C	0.0170327094878657	UTR5
GTF2F1	chr19	6393152	G	A	0.0169601806304362	UTR5
SMEK2	chr2	55844445	T	C	0.0169424495669728	UTR5
SERPINE2	chr2	224903916	C	G	0.016841362203698	UTR5
EPN3	chr17	48610272	G	C	-0.016508319436399	UTR5
JUNB	chr19	12902377	A	G	-0.0165075304701136	UTR5
LRRC61	chr7	150020526	C	T	-0.0154277849572677	UTR5
AHSA2	chr2	61405723	G	A	-0.0150432943849285	UTR5
KCNK1	chr1	233749896	C	T	-0.0148676291393862	UTR5
FAM43A	chr3	194406967	A	C	0.0148381600624012	UTR5
FGFR2	chr10	123357561	C	T	0.0147599789821054	UTR5
PRAME	chr22	22899364	A	G	-0.0145523020647046	UTR5
ZNF266	chr19	9529783	G	C	-0.0144951225460183	UTR5
CCDC88A	chr2	55646761	T	C	0.0142804166372507	UTR5
TMEM51	chr1	15541537	C	T	0.0142296592834025	UTR5
MUCL1	chr12	55248357	G	T	0.0137982804689714	UTR5
TMEM61	chr1	55446664	G	C	0.0137020136523986	UTR5
ST6GALNAC2	chr17	74581946	A	C	0.0136684339801409	UTR5
FOXQ1	chr6	1312756	G	A	0.0133755001345562	UTR5
ST6GALNAC2	chr17	74581914	C	G	-0.013074017563026	UTR5
PSMD14	chr2	162165008	A	T	-0.0130194172443994	UTR5
MBTPS1	chr16	84135515	C	T	-0.0125837042416473	UTR5
ZNF883	chr9	115760610	T	A	0.0121732822145735	UTR5
RNF183	chr9	116060487	T	C	0.0117880919945401	UTR5
CCND3	chr6	41997779	A	C	0.0117497114941621	UTR5
ZNF883	chr9	115761049	C	A	0.0116396383788084	UTR5
GGCT	chr7	30544360	G	A	0.0114339606306425	UTR5
KLC1	chr14	104095701	A	C	0.0112965620600201	UTR5
SPPL3	chr12	121341849	A	G	-0.0112935860608226	UTR5
WDR1	chr4	10118350	C	A	0.011241885118721	UTR5
SPHAR;RAB4A	chr1	229440190	C	T	0.0111917856955802	UTR5;UTR3
CRAT	chr9	131872975	A	C	-0.0111115530136377	UTR5
EPS8L2	chr11	709401	A	G	0.0109390726761305	UTR5
MC1R	chr16	89985441	A	T	0.0108227400601834	UTR5
KIF5B	chr10	32345138	A	G	0.0107855515911148	UTR5
MATR3	chr5	138643062	T	A	-0.0106569923901206	UTR5
HELZ2	chr20	62199100	G	A	0.0106411287299182	UTR5
PHPT1	chr9	139743497	T	C	0.0105789322359325	UTR5
PDIA4	chr7	148725714	G	T	0.00997945679148142	UTR5
ADAT2	chr6	143762746	C	T	-0.00993718468294214	UTR5
TMEM14C	chr6	10723449	A	C	-0.00981111783034187	UTR5
SRRT	chr7	100472826	C	T	0.00967618901884028	UTR5
CANX	chr5	179126090	C	T	0.00959815659302114	UTR5
RDH13	chr19	55574429	A	C	-0.00956619817523162	UTR5
GOLT1B	chr12	21654831	G	T	0.00921233849679155	UTR5
AHSA2	chr2	61405795	G	T	-0.0087365267492551	UTR5
CDKN2A	chr9	21975017	C	T	0.00850878602508654	UTR5
SCARB2	chr4	77134786	C	T	0.00787385085534674	UTR5
SLCO2B1	chr11	74862391	A	G	-0.00786732804426395	UTR5
UCKL1	chr20	62582464	A	G	-0.00721805444506184	UTR5
RALGDS	chr9	136004770	C	T	0.00705931767843371	UTR5
CYR61	chr1	86046561	C	A	0.00704788430186782	UTR5
PKP1	chr1	201252701	A	T	0.00643968380527226	UTR5
TSPAN13	chr7	16793504	A	G	0.00635787643382842	UTR5
PCED1A	chr20	2821144	C	T	-0.00630593957514458	UTR5
HPS4	chr22	26877981	G	A	0.00613259096152283	UTR5
RNF166	chr16	88769665	T	G	0.00560618402958868	UTR5
DUSP4	chr8	29208142	A	G	0.00558983927230573	UTR5
SPPL3	chr12	121341762	C	T	-0.00553213148126726	UTR5
DEK	chr6	18264658	G	A	-0.00536873173870086	UTR5
NAT1	chr8	18068835	T	C	-0.00527253451688204	UTR5
JUP	chr17	39942919	T	C	-0.00505065345815962	UTR5
FAM43A	chr3	194407405	C	A	-0.00504040624526044	UTR5
TULP4	chr6	158734275	C	T	-0.00503725844277751	UTR5
GNG11	chr7	93551428	C	T	0.00491411886983367	UTR5
ZNF117	chr7	64450711	A	T	-0.00475113542150071	UTR5
ST6GALNAC2	chr17	74581945	A	G	0.00452714669490321	UTR5
UCKL1	chr20	62582467	C	T	-0.0043000726159035	UTR5
ABHD16B	chr20	62492772	C	G	0.00429974111709423	UTR5
RAB5A	chr3	19992312	A	G	0.00423212774867202	UTR5
ANPEP	chr15	90349960	A	G	0.0034964152153932	UTR5
ATRAID	chr2	27435374	G	A	0.00344737715515076	UTR5
CHCHD2	chr7	56174140	G	T	-0.00307725484426154	UTR5
MRPL20	chr1	1342612	G	C	-0.00283353929651306	UTR5
TIMM13	chr19	2427815	A	G	-0.00280895890568975	UTR5
CLDN15	chr7	100881640	A	G	-0.00261425473363464	UTR5
RNF103	chr2	86850022	T	C	0.00236141235411207	UTR5
IRF2	chr4	185395595	A	G	-0.00188906514492071	UTR5
SOX4	chr6	21594373	G	A	-0.00132408765699269	UTR5
GDPD5	chr11	75236333	A	G	0.00129669492465656	UTR5
MAZ	chr16	29817998	C	T	0.00121929504458338	UTR5
KLC1	chr14	104095769	G	T	0.00119568270104504	UTR5
KIF2C	chr1	45205598	T	C	0.000838792228339304	UTR5
PITPNC1	chr17	65373979	C	G	0.000550688448064517	UTR5
USMG5	chr10	105155645	T	C	0.00049771827646716	UTR5
DAD1	chr14	23058084	A	G	-0.000343487816001933	UTR5
DNASE1L1	chrX	153633953	T	C	0.000332881285277969	UTR5
ST3GAL1	chr8	134488549	T	C	-4.87124104925718e-05	UTR5
LDB1	chr10	103874337	T	A	-1.87097248576327e-05	UTR5
MBTPS1	chr16	84135493	A	G	-1.5304733090485e-05	UTR5
TPRG1	chr3	188889836	A	G	2.60805034226152e-18	UTR5
