# Supplementary material for: Multivariate models from RNA-Seq SNVs yield candidate molecular targets for biomarker discovery: SNV-DA
Source: BMC Genomics. 2016 Mar 31;17:263. doi: 10.1186/s12864-016-2542-4 (PMC4815211; doi:10.1186/s12864-016-2542-4)
Supplement: Additional file 7 — Breast: ncRNA SNV model. (CSV 57.8 kb) [file 12864_2016_2542_MOESM7_ESM.csv]

#ncRNA SNV Model in Hormone Receptor Status of Breast Cancer
Gene(s)	Chr	Pos	Ref	Alt	Loading (ER+ <--> TR-)	Annotation
LOC102723824	chr2	42396722	A	G	-0.169179230018874	ncRNA_intronic
ANKRD30BL	chr2	133011929	C	T	-0.107225315030577	ncRNA_intronic
LOC115110	chr1	2487766	T	C	0.105677674795875	ncRNA_exonic
A1BG-AS1	chr19	58864150	T	C	0.0986432314587154	ncRNA_exonic
LOC101927550	chr7	98626468	A	C	-0.0930744030856949	ncRNA_intronic
THUMPD3-AS1	chr3	9430763	C	G	-0.0897684829224608	ncRNA_exonic
LOC100419583	chr15	45024889	A	G	-0.0897243368610473	ncRNA_exonic
LINC00674	chr17	66131415	C	T	0.0880355059174154	ncRNA_exonic
CTBP1-AS	chr4	1207517	T	C	0.0874239375611384	ncRNA_intronic
LOC493754	chr7	66009220	G	A	-0.0858978069304928	ncRNA_intronic
LINC00674	chr17	66131095	T	C	0.0857861548782667	ncRNA_exonic
LOC101928809	chr4	76922988	A	G	-0.084961564152887	ncRNA_intronic
MIR663AHG	chr20	26188923	A	C	-0.0844446891298661	ncRNA_intronic
LOC100652768	chr11	117069061	A	G	0.0843561595739118	ncRNA_exonic
LOC100288152	chr5	479746	C	G	0.0826134549022962	ncRNA_intronic
SH3BP5-AS1	chr3	15296604	G	A	-0.0817322081011742	ncRNA_exonic
ZFAS1	chr20	47904298	C	T	0.0812424107473148	ncRNA_intronic
MIR210HG	chr11	567189	G	A	-0.0800311966584973	ncRNA_exonic
MIR663AHG	chr20	26189033	T	C	-0.0795622180118262	ncRNA_intronic
IPO9-AS1	chr1	201791200	G	A	0.0779430171532389	ncRNA_intronic
MIR663AHG	chr20	26189791	A	C	-0.0776671265563414	ncRNA_exonic
SAP30L-AS1	chr5	153797277	C	T	0.0767984114076683	ncRNA_intronic
PXN-AS1	chr12	120649970	C	T	0.0765608337646986	ncRNA_intronic
LINC01573	chr9	139443687	G	T	0.076517410969739	ncRNA_intronic
LOC100287042	chr17	73269530	A	G	-0.0759290228493582	ncRNA_exonic
MYO15B	chr17	73586358	G	A	0.0752895018132476	ncRNA_intronic
CECR7	chr22	17530370	A	G	-0.0743797863248514	ncRNA_intronic
CENPBD1P1	chr19	59095449	A	G	-0.0741174068624035	ncRNA_exonic
LOC100288152	chr5	475408	T	G	0.0740530588950964	ncRNA_exonic
MIR5095&MIR548AE2	chr16	48385957	T	C	0.0734524984890384	ncRNA_intronic
HMGN3-AS1	chr6	79944355	T	G	-0.0724716587470232	ncRNA_exonic
RNU5F-1	chr1	220142070	C	T	-0.0723958503985732	ncRNA_intronic
MMP25-AS1	chr16	3106926	G	C	-0.072081092157575	ncRNA_intronic
MIR1268A	chr19	3976549	C	T	-0.0717226015535331	ncRNA_intronic
MYO15B	chr17	73597544	A	G	0.0713413614852648	ncRNA_exonic
MIR1268A	chr9	131392553	G	A	0.070337220846582	ncRNA_intronic
SEPT5-GP1BB	chr22	19712094	C	T	-0.0703179794896538	ncRNA_exonic
MIR1268A	chr19	3976441	G	A	-0.0697065905041011	ncRNA_intronic
RNU6-19P	chr12	12047618	T	C	-0.0694676817715012	ncRNA_intronic
LINC00910	chr17	41463875	T	C	-0.0691991945279629	ncRNA_intronic
LINC00674	chr17	66116698	T	G	0.0690134428031934	ncRNA_intronic
EFCAB14-AS1	chr1	47142538	G	A	-0.068980695774425	ncRNA_intronic
ZFAS1	chr20	47904734	G	T	0.0683975251142794	ncRNA_intronic
RPSAP58	chr19	23970645	A	G	-0.0683505118824787	ncRNA_intronic
LOC100288778	chr12	90902	C	T	-0.0683327544204531	ncRNA_exonic
LOC100288152	chr5	479905	A	C	0.0681186286430804	ncRNA_exonic
SPECC1L-ADORA2A	chr22	24766806	A	G	-0.0680694745143678	ncRNA_intronic
CECR7	chr22	17535753	G	A	-0.0676838109767192	ncRNA_intronic
LINC00674	chr17	66116523	T	C	0.0663760160111807	ncRNA_intronic
VPS9D1-AS1	chr16	89783674	G	T	-0.0661632402275713	ncRNA_intronic
ALOX12-AS1	chr17	6900076	G	A	0.0653772727941462	ncRNA_intronic
MYO15B	chr17	73587268	C	T	0.065338468701594	ncRNA_exonic
LINC01573	chr9	139443253	G	A	0.0652767195672256	ncRNA_intronic
MIR210HG	chr11	567627	G	C	-0.0648819443101143	ncRNA_exonic
CTBP1-AS2	chr4	1245500	A	T	0.0646249940552097	ncRNA_exonic
LOC100288152	chr5	479540	A	G	0.0645751219088954	ncRNA_intronic
MIR1273H&UGDH-AS1	chr4	39550228	C	A	0.0644935207703771	ncRNA_intronic
CATIP-AS2	chr2	219210606	T	C	0.0639835716646865	ncRNA_intronic
RTEL1-TNFRSF6B	chr20	62318220	T	C	0.0631609498540284	ncRNA_intronic
LINC00657	chr20	34635221	C	T	-0.0629278297712392	ncRNA_exonic
MIR1268A	chr19	3976321	T	G	-0.0622450651989406	ncRNA_intronic
CROCCP2	chr1	16946854	A	G	0.0621454476432753	ncRNA_intronic
LOC100505666	chr1	155034632	C	G	0.0617882555511752	ncRNA_intronic
CHKB-CPT1B	chr22	51019142	G	T	-0.0616941350301369	ncRNA_intronic
LINC00910	chr17	41463830	A	G	0.0615382680022223	ncRNA_intronic
CATIP-AS2	chr2	219210781	G	A	0.061479657154743	ncRNA_intronic
LOC101928069	chr11	66244454	A	G	-0.061005225548564	ncRNA_intronic
SLMO2-ATP5E	chr20	57609590	A	G	-0.0608829616353972	ncRNA_intronic
LOC493754	chr7	66009414	T	C	-0.0606119428858138	ncRNA_intronic
ANKRD30BL	chr2	133012807	A	G	-0.0605826866763196	ncRNA_intronic
CECR7	chr22	17537574	C	T	-0.060492392510962	ncRNA_intronic
SH3BP5-AS1	chr3	15305870	C	T	-0.0604696834409015	ncRNA_exonic
LOC100130093	chr1	227920925	C	G	0.0603490971822404	ncRNA_exonic
SNHG5	chr6	86388109	G	C	-0.0600429659375237	ncRNA_intronic
PP7080	chr5	471478	C	T	0.05936353374938	ncRNA_exonic
CROCCP2	chr1	16946407	T	G	0.0592541849233977	ncRNA_exonic
UBE2F-SCLY	chr2	239007534	A	G	-0.0590513169466311	ncRNA_exonic
DYX1C1-CCPG1	chr15	55647786	A	G	-0.0587292656985303	ncRNA_exonic
THAP9-AS1	chr4	83814823	T	C	-0.0584197846490733	ncRNA_exonic
LOC100129534	chr1	2282776	G	C	0.0581301031161075	ncRNA_exonic
NEAT1	chr11	65212122	C	T	-0.0574806702004168	ncRNA_exonic
LINC00174	chr7	65841203	C	T	-0.0573425912820244	ncRNA_exonic
LINC00174	chr7	65842128	G	A	-0.0571809652574874	ncRNA_exonic
SPECC1L-ADORA2A	chr22	24766668	A	G	-0.0569595222689926	ncRNA_intronic
GATA3-AS1	chr10	8093185	T	C	0.0569042037596139	ncRNA_exonic
MIA-RAB4B&RAB4B-EGLN2	chr19	41289397	G	C	-0.0567681742911471	ncRNA_intronic
MIR5095	chr16	48572817	G	A	-0.0565423813334122	ncRNA_intronic
SAP30L-AS1	chr5	153772656	A	G	0.0558281646298787	ncRNA_intronic
LINC00910	chr17	41463832	A	T	0.0552024851092637	ncRNA_intronic
LOC400927	chr22	38749925	T	A	-0.0549719765431071	ncRNA_intronic
RAB4B-EGLN2	chr19	41313202	C	A	0.0548929137091469	ncRNA_intronic
FLJ23867	chr1	180168238	A	C	-0.0547625930466573	ncRNA_exonic
LOC115110	chr1	2487663	C	A	0.0545580886252934	ncRNA_exonic
CTC-338M12.4	chr5	180682405	G	A	-0.054452922634583	ncRNA_intronic
RAB4B-EGLN2	chr19	41306362	G	A	0.0543225497755013	ncRNA_exonic
LINC00910	chr17	41463818	A	G	0.0540731901024122	ncRNA_intronic
ZNF525	chr19	53888813	G	A	-0.0539147974038362	ncRNA_exonic
OTUD6B-AS1	chr8	92080575	G	A	-0.0535686464784903	ncRNA_exonic
MIR1268A	chr9	131398343	T	A	0.0535480132343257	ncRNA_intronic
LOC400541	chr16	70193405	G	A	0.0534207506179424	ncRNA_intronic
MCM3AP-AS1	chr21	47666332	A	G	-0.0533981408812761	ncRNA_intronic
POLR2J4	chr7	43992970	T	C	0.0532170436873726	ncRNA_intronic
EFCAB14-AS1	chr1	47141718	T	C	0.0531952790743093	ncRNA_intronic
LOC100130987	chr11	67099242	A	G	0.0528332873574812	ncRNA_intronic
SAP30L-AS1	chr5	153772207	G	T	0.0527850207202087	ncRNA_exonic
LINC01578	chr15	93435225	C	T	0.0527627723892031	ncRNA_intronic
LINC00963	chr9	132267635	G	A	0.0526360423342819	ncRNA_intronic
KCNQ1OT1	chr11	2673575	G	A	-0.052633615708959	ncRNA_exonic
MYO15B	chr17	73590436	A	G	0.0522191584519183	ncRNA_intronic
NUP50-AS1	chr22	45549849	G	C	-0.0517424581134745	ncRNA_intronic
NEAT1	chr11	65206917	A	G	-0.0517261977195094	ncRNA_exonic
SVIL-AS1	chr10	29746905	C	T	0.0517036381305569	ncRNA_intronic
LINC00854	chr17	41376104	C	T	0.0516062033433046	ncRNA_intronic
CROCCP3	chr1	16813066	C	T	0.0513644174564983	ncRNA_exonic
NEAT1	chr11	65206017	C	T	-0.0513157705973794	ncRNA_exonic
LOC642852	chr21	46715873	G	A	-0.0511284955445445	ncRNA_exonic
MIR663AHG	chr20	26189472	G	C	-0.0509732027314005	ncRNA_intronic
SNHG22	chr18	47354835	G	A	-0.0508855717589548	ncRNA_intronic
YWHAEP7	chr17	36202897	T	C	0.0508353018460954	ncRNA_exonic
SH3BP5-AS1	chr3	15301828	T	G	-0.0507591681058665	ncRNA_exonic
LOC100287042	chr17	73269258	G	C	-0.0506855497608899	ncRNA_exonic
ALOX12-AS1	chr17	6899118	C	T	-0.0505980205331383	ncRNA_intronic
CTBP1-AS	chr4	1207881	T	C	0.0505946676847535	ncRNA_intronic
MIR548AN	chr13	99950260	G	A	-0.0505207670348069	ncRNA_intronic
SLFNL1-AS1	chr1	41493749	G	A	0.050496781508892	ncRNA_intronic
CHKB-CPT1B	chr22	51019113	A	C	-0.0504884358377825	ncRNA_intronic
LINC01089	chr12	122234089	T	A	0.0498629042268853	ncRNA_intronic
MIRLET7BHG	chr22	46499882	G	A	0.0496273956429539	ncRNA_intronic
MIRLET7BHG	chr22	46500164	G	C	0.0495613026782967	ncRNA_intronic
PRH1-PRR4	chr12	11100417	T	A	-0.0494012438372066	ncRNA_intronic
LOC100630923	chr7	102065651	C	T	-0.0493557730319416	ncRNA_exonic
MIRLET7BHG	chr22	46499798	C	T	0.0493437773680897	ncRNA_intronic
FLJ23867	chr1	180169405	G	A	-0.0493333999258649	ncRNA_exonic
LOC100506100	chr9	131492850	T	C	0.0491716680507049	ncRNA_intronic
SAP30L-AS1	chr5	153796875	A	G	0.0488404400649248	ncRNA_intronic
BAIAP2-AS1	chr17	79007075	C	A	0.0487615221632919	ncRNA_exonic
LOC100288152	chr5	479473	C	T	0.0487584064685365	ncRNA_intronic
LOC101927151	chr19	28287415	A	C	-0.0486521222000662	ncRNA_intronic
LOC100288866	chr17	47591690	T	C	0.0485790351856281	ncRNA_intronic
ZFAS1	chr20	47905508	G	A	0.0484871028771572	ncRNA_intronic
SAP30L-AS1	chr5	153772268	A	T	0.0482196908175154	ncRNA_exonic
MIR548H3	chr6	97708455	T	C	-0.0479427820690851	ncRNA_intronic
GUSBP11	chr22	24052031	C	T	0.0479128558230261	ncRNA_exonic
LOC102724814	chr14	24032091	G	C	0.0478118482091375	ncRNA_intronic
LOC101928140	chr6	128378513	T	G	-0.0475265882998084	ncRNA_intronic
MIR663AHG	chr20	26189108	A	C	-0.0475139728895817	ncRNA_intronic
LOC100288152	chr5	477019	T	C	0.0474180728040946	ncRNA_intronic
MIR548F1	chr1	186390303	A	C	-0.0473733663568133	ncRNA_intronic
LOC101928140	chr6	128379093	C	G	-0.0471212650013091	ncRNA_intronic
MIA-RAB4B&RAB4B-EGLN2	chr19	41292404	A	G	-0.0470722533657942	ncRNA_intronic
CHKB-CPT1B	chr22	51015572	C	T	-0.0470158182069631	ncRNA_intronic
LOC100505666	chr1	155033317	T	C	0.046747354480111	ncRNA_intronic
EMC3-AS1	chr3	10046398	G	C	-0.0466999583426807	ncRNA_exonic
LOC100131564	chr1	93804177	C	G	0.0466980159272209	ncRNA_exonic
AFAP1-AS1	chr4	7762313	C	G	0.0466768218168954	ncRNA_intronic
CROCCP2	chr1	16945409	T	A	0.0463213641818096	ncRNA_exonic
ZFAS1	chr20	47904920	T	C	0.0460648506741742	ncRNA_intronic
LINC00910	chr17	41463846	A	C	0.0457431420892417	ncRNA_intronic
MIR1268A	chr9	131392522	C	T	0.0455889800349756	ncRNA_intronic
MZF1-AS1	chr19	59084181	G	C	0.0455015176547205	ncRNA_exonic
SNHG3	chr1	28836046	C	T	-0.0448368226969087	ncRNA_exonic
LOC100129148	chr7	139107193	C	T	-0.0446030879991342	ncRNA_intronic
LOC100130093	chr1	227920962	G	A	0.0444889276870676	ncRNA_exonic
EMC3-AS1	chr3	10047680	A	G	-0.0444050836099263	ncRNA_exonic
LINC00910	chr17	41466230	T	C	0.0440880645766541	ncRNA_exonic
MYO15B	chr17	73590331	A	T	0.0440734122020277	ncRNA_intronic
TUG1	chr22	31369324	G	A	-0.0440377246911636	ncRNA_exonic
LOC100288778	chr12	84284	G	T	0.0439734839166591	ncRNA_intronic
UBE2F-SCLY	chr2	239007563	C	T	-0.0438041462089721	ncRNA_exonic
MIR612&NEAT1	chr11	65211940	C	A	-0.0435211839731279	ncRNA_exonic
LINC00910	chr17	41466224	A	C	0.043480845044776	ncRNA_exonic
FLJ23867	chr1	180167414	C	G	-0.0430940043608956	ncRNA_exonic
LINC00910	chr17	41463838	A	C	0.0430514818493752	ncRNA_intronic
LINC01003	chr7	152162209	A	C	-0.0428071041831809	ncRNA_exonic
LOC100630923	chr7	102025660	G	A	0.0427923140014365	ncRNA_intronic
LOC645513	chr4	120405367	A	T	-0.0426218391202517	ncRNA_intronic
PRH1-PRR4	chr12	11177395	G	T	-0.0425968955696697	ncRNA_intronic
MIR143HG	chr5	148794041	A	G	-0.0425944391999709	ncRNA_intronic
LOC100128398	chr19	58518516	G	A	-0.0425559203866296	ncRNA_exonic
TMX2-CTNND1	chr11	57543988	A	G	0.042263324991708	ncRNA_intronic
NOP14-AS1	chr4	2940265	T	C	-0.042158077235743	ncRNA_intronic
NOP14-AS1	chr4	2937485	T	G	0.0418328576590544	ncRNA_exonic
BAIAP2-AS1	chr17	79003979	T	C	0.0413999141253363	ncRNA_exonic
LOC100288778	chr12	83801	T	A	0.0413227670691515	ncRNA_intronic
LOC642852	chr21	46715682	C	T	-0.0412544545528028	ncRNA_exonic
SPECC1L-ADORA2A	chr22	24766724	A	G	-0.0412501023495352	ncRNA_intronic
LIMD1-AS1	chr3	45722568	A	G	0.0411622746896995	ncRNA_intronic
ENTPD1-AS1	chr10	97633021	C	T	-0.0411600598335447	ncRNA_intronic
AFAP1-AS1	chr4	7762502	A	C	0.0409750980055546	ncRNA_intronic
THUMPD3-AS1	chr3	9430868	T	G	-0.0409544568251103	ncRNA_exonic
LOC100288778	chr12	84205	C	T	0.0409158149906279	ncRNA_intronic
LINC00665	chr19	36821209	A	G	-0.0407982816533692	ncRNA_exonic
LOC100288152	chr5	475463	C	T	0.0406739393349099	ncRNA_intronic
LOC100130093	chr1	227920061	T	G	-0.0406021067838608	ncRNA_intronic
CHKB-CPT1B	chr22	51016360	G	A	-0.0404154208909946	ncRNA_exonic
LHX4-AS1	chr1	180240752	C	T	0.0403790129733727	ncRNA_exonic
FAM83H-AS1	chr8	144828215	T	G	-0.0403607292683087	ncRNA_exonic
LINC00174	chr7	65844062	T	A	0.0402890480531443	ncRNA_exonic
MIR1268A	chr19	3958708	G	C	0.0402598014193605	ncRNA_intronic
GATA3-AS1	chr10	8092574	T	A	0.040175351109641	ncRNA_exonic
SVIL-AS1	chr10	29746917	C	T	0.0400508279080533	ncRNA_intronic
STX16-NPEPL1	chr20	57278450	G	A	-0.0400036150700318	ncRNA_intronic
LOC100129461	chr6	5109119	T	C	-0.0398570239222566	ncRNA_intronic
LOC100630923	chr7	102032718	G	A	-0.0398514213266007	ncRNA_intronic
LOC100507316	chr8	144363094	C	A	-0.0398255003407562	ncRNA_exonic
LINC01137	chr1	37921250	T	C	0.0396819867551044	ncRNA_exonic
ZNF213-AS1	chr16	3181996	G	A	0.0394165378386746	ncRNA_intronic
ARRDC1-AS1	chr9	140512555	G	A	-0.039385239669137	ncRNA_exonic
MIR548O2	chr8	29921288	A	C	0.0391999195103423	ncRNA_intronic
LOC101927151	chr19	28296516	T	C	-0.0391588035660552	ncRNA_exonic
LOC100129534	chr1	2282680	C	T	0.0391516806218371	ncRNA_exonic
A1BG-AS1	chr19	58865857	G	C	0.0390624443693685	ncRNA_exonic
AFAP1-AS1	chr4	7761114	G	A	-0.0389623608971947	ncRNA_intronic
SNHG5	chr6	86387888	G	T	-0.038747660493178	ncRNA_exonic
NCBP2-AS2	chr3	196670092	C	A	-0.0387267598785963	ncRNA_exonic
CTBP1-AS2	chr4	1244879	A	G	0.0385691041669646	ncRNA_exonic
LOC102724050	chr12	54765785	G	A	0.0385574898965314	ncRNA_intronic
LOC283070	chr10	12875491	A	G	-0.0385295730194343	ncRNA_exonic
LOC101926926	chr8	74236370	G	A	-0.0385038323921606	ncRNA_intronic
LINC00998	chr7	112756994	G	A	-0.0384835094203007	ncRNA_exonic
MIR1268A	chr19	3746207	T	C	0.0384643608221075	ncRNA_intronic
CCDC183-AS1	chr9	139699964	T	C	0.0384639699789783	ncRNA_exonic
LOC171391	chr11	780395	C	T	0.0384637366554377	ncRNA_intronic
LOC100505736	chr2	28402705	G	A	-0.0380798122214446	ncRNA_intronic
MROH7-TTC4	chr1	55207918	C	T	-0.0380736095818325	ncRNA_exonic
SVIL-AS1	chr10	29749755	A	G	-0.0377770126963711	ncRNA_intronic
VPS9D1-AS1	chr16	89783663	C	T	-0.0375836147450042	ncRNA_intronic
LINC01152	chr17	70030138	C	T	-0.037537511778331	ncRNA_intronic
ARL2-SNX15	chr11	64807294	G	A	0.0373635106619193	ncRNA_exonic
PRH1-PRR4	chr12	11168540	T	C	-0.0373386960032745	ncRNA_intronic
LOC100130987	chr11	67106551	A	G	0.0371687723787579	ncRNA_intronic
LOC100288778	chr12	84243	C	T	0.0371125422142608	ncRNA_intronic
CACTIN-AS1	chr19	3611146	A	G	-0.0370508853979028	ncRNA_intronic
SAP30L-AS1	chr5	153799165	T	C	0.0368587783019929	ncRNA_intronic
FLJ23867	chr1	180167774	C	T	0.0368529164461146	ncRNA_exonic
PSMB8-AS1	chr6	32813768	G	A	-0.0365265250017052	ncRNA_exonic
EEF1E1-BLOC1S5	chr6	8015129	T	C	-0.0364299858133126	ncRNA_exonic
SLMO2-ATP5E	chr20	57609055	A	G	0.0362841840944919	ncRNA_intronic
CECR7	chr22	17536470	A	G	-0.0362311107505989	ncRNA_intronic
FAM95C	chr9	38542688	G	A	0.0362216858037158	ncRNA_exonic
ZBED5-AS1	chr11	10900584	C	A	-0.0361916843463774	ncRNA_exonic
HCG17&HCG18	chr6	30267372	C	A	-0.0361064805280033	ncRNA_intronic
LOC100294362	chr17	78335056	C	T	-0.0359445268405111	ncRNA_intronic
SERHL	chr22	42907182	A	C	-0.0357698453385976	ncRNA_intronic
FRG1B	chr20	29628871	C	T	-0.0357482492248068	ncRNA_intronic
THUMPD3-AS1	chr3	9430598	T	C	-0.0357419586453184	ncRNA_exonic
LOC100288152	chr5	480509	A	G	0.035626646362609	ncRNA_exonic
LINC00174	chr7	65841612	C	A	-0.0356072827760106	ncRNA_exonic
LOC283070	chr10	12876850	A	G	-0.0355669743400695	ncRNA_exonic
LINC01000	chr7	128300762	T	C	-0.0355261712615705	ncRNA_exonic
LINC01004	chr7	104626690	G	A	-0.0352675238778846	ncRNA_exonic
PAXIP1-AS1	chr7	154795232	G	A	-0.0352484802172513	ncRNA_exonic
CROCCP2	chr1	16947615	C	T	0.0352258436581011	ncRNA_intronic
NEAT1	chr11	65211392	G	A	0.0351907145593859	ncRNA_exonic
HORMAD2-AS1	chr22	30422865	T	C	0.0349532797310911	ncRNA_intronic
FGD5-AS1	chr3	14986001	G	A	0.0349493225551842	ncRNA_exonic
SLC25A25-AS1	chr9	130880995	G	A	0.0346914837499244	ncRNA_exonic
SAP30L-AS1	chr5	153797880	C	T	0.0345207619195168	ncRNA_intronic
MIR5095	chr16	48574869	C	T	0.0344228502768772	ncRNA_intronic
NUP50-AS1	chr22	45530119	C	A	-0.0343672620482055	ncRNA_exonic
TMX2-CTNND1	chr11	57542998	G	C	0.0340426390695981	ncRNA_intronic
MIA-RAB4B&RAB4B-EGLN2	chr19	41292263	T	A	-0.0340335253266155	ncRNA_intronic
STX16-NPEPL1	chr20	57288422	T	C	0.0338421874166409	ncRNA_intronic
HCG18	chr6	30259657	G	T	-0.033814874822826	ncRNA_exonic
LINC00667	chr18	5238828	C	T	0.033811877679074	ncRNA_exonic
LOC101927730	chr6	2888863	T	A	-0.0337744253176721	ncRNA_intronic
LOC100288152	chr5	479454	C	T	0.0335391452379351	ncRNA_intronic
TP73-AS1	chr1	3662845	A	G	0.0335156133431068	ncRNA_exonic
LOC100131564	chr1	93804987	C	G	0.0335058296642179	ncRNA_exonic
KIAA1875	chr8	145170704	A	T	-0.0334941354580153	ncRNA_exonic
PPIEL	chr1	39992537	G	A	0.0334119523399019	ncRNA_intronic
LOC645513	chr4	120405366	G	C	-0.0334020912977489	ncRNA_intronic
LOC730101	chr6	52533551	T	C	-0.0333680242614196	ncRNA_exonic
MIR181A1HG	chr1	198845784	A	G	-0.0332034394695177	ncRNA_intronic
LOC100507373	chr19	14259846	G	A	0.0332010081173444	ncRNA_intronic
AFAP1-AS1	chr4	7762356	G	A	0.033171131624774	ncRNA_intronic
SH3BP5-AS1	chr3	15305895	C	T	-0.0331242381864086	ncRNA_exonic
FRG1B	chr20	29628744	G	A	0.0330947664055539	ncRNA_intronic
LINC01410	chr9	66458452	G	A	0.0330818122461506	ncRNA_intronic
CECR7	chr22	17531779	A	G	-0.033036313095937	ncRNA_intronic
LOC101927770	chr20	52183705	C	T	-0.0330258951454607	ncRNA_intronic
MIR4477A&MIR4477B	chr9	68415386	G	A	0.0329654027636746	ncRNA_exonic
LOC101929378	chr2	156949425	T	C	0.0329572699906318	ncRNA_intronic
LOC102724050	chr12	54764962	G	T	0.0327684442192719	ncRNA_intronic
MSH5-SAPCD1	chr6	31731014	C	G	-0.032735048226542	ncRNA_intronic
HCG11	chr6	26526039	G	A	-0.0327189258978127	ncRNA_exonic
MIR3134	chr9	114966449	G	A	0.0326093442593774	ncRNA_intronic
DYX1C1-CCPG1	chr15	55651370	A	G	0.032588366023192	ncRNA_intronic
MIR1273H	chr4	39456635	T	C	-0.0324972579475231	ncRNA_intronic
GUSBP11	chr22	23999627	T	C	-0.0324123891473007	ncRNA_intronic
ADAMTSL4-AS1	chr1	150538115	T	C	-0.0319579444553587	ncRNA_intronic
LOC101928140	chr6	128378555	T	C	-0.0319309990976003	ncRNA_intronic
RPL32P3	chr3	129116641	G	A	-0.0318889440133364	ncRNA_intronic
P2RX5-TAX1BP3	chr17	3566642	A	G	-0.0315756787389929	ncRNA_exonic
RAB4B-EGLN2	chr19	41310571	A	G	0.0315500036609072	ncRNA_intronic
PRH1-PRR4	chr12	11276620	T	C	-0.0314498877706553	ncRNA_intronic
LOC100507291	chr3	139118999	A	G	-0.031188913037984	ncRNA_intronic
LOC146880	chr17	62775573	G	T	0.0308666764107694	ncRNA_exonic
TMEM44-AS1	chr3	194309012	G	A	0.0306841315528868	ncRNA_intronic
LOC642852	chr21	46712324	T	C	-0.0306213938197337	ncRNA_exonic
WAC-AS1	chr10	28812509	T	G	-0.0305487641325308	ncRNA_exonic
LOC148413	chr1	1336626	G	A	-0.0304298075128097	ncRNA_exonic
IPO9-AS1	chr1	201793440	C	G	-0.0303522233603042	ncRNA_intronic
MIR548G	chr3	99516879	A	T	-0.0303461595063215	ncRNA_intronic
CD27-AS1	chr12	6557192	A	T	0.0303447456571165	ncRNA_intronic
LOC100652768	chr11	117067699	C	T	0.0302548310218458	ncRNA_intronic
SENP3-EIF4A1	chr17	7482035	C	A	-0.0301945526944198	ncRNA_exonic
LINC00969	chr3	195424611	G	A	0.0301301434032489	ncRNA_intronic
UBE2F-SCLY	chr2	239007163	C	A	0.0301260790302634	ncRNA_exonic
LOC286367	chr9	107539352	T	C	-0.0301173261457023	ncRNA_exonic
ANKRD30BL	chr2	133011947	C	G	-0.0301104006166062	ncRNA_intronic
LOC102724312	chr1	1366288	A	G	-0.0301039331556094	ncRNA_exonic
FRG1B	chr20	29628736	A	G	0.0300749650941676	ncRNA_intronic
TMEM51-AS1	chr1	15443859	T	C	-0.0300188291282898	ncRNA_exonic
LOC100630923	chr7	102031629	A	T	-0.0298900930341799	ncRNA_intronic
LOC102723927	chr2	242912939	G	A	0.02976455340003	ncRNA_exonic
LINC00993	chr10	37620101	G	A	0.0295972089583042	ncRNA_intronic
LINC00910	chr17	41465894	T	C	0.0295299176632206	ncRNA_exonic
LINC01152&LOC102723517	chr17	70032967	G	T	-0.0295296617331685	ncRNA_intronic
EMC3-AS1	chr3	10047246	C	T	-0.0294879434547002	ncRNA_exonic
KCNQ1OT1	chr11	2717680	C	T	-0.029354188290678	ncRNA_exonic
LOC100129034	chr9	127118386	T	C	0.0292104804881097	ncRNA_exonic
LINC00969	chr3	195438480	A	C	0.028975543642183	ncRNA_exonic
LOC642852	chr21	46712299	C	T	-0.0289717958223793	ncRNA_exonic
OSER1-AS1	chr20	42853945	A	C	-0.0289530052660323	ncRNA_exonic
CTBP1-AS	chr4	1205669	A	C	0.0289021991071166	ncRNA_intronic
MYO15B	chr17	73606275	T	C	-0.0288779388715191	ncRNA_exonic
HIF1A-AS2	chr14	62213848	T	C	-0.0288763871860075	ncRNA_exonic
SPECC1L-ADORA2A	chr22	24773140	A	G	-0.0287462738249724	ncRNA_intronic
MIRLET7BHG	chr22	46500017	C	T	-0.0286435422544812	ncRNA_intronic
CD27-AS1	chr12	6552797	A	G	-0.0285670473887174	ncRNA_exonic
MIR181A1HG	chr1	198847231	T	A	-0.0285392223616515	ncRNA_intronic
LOC100288778	chr12	84096	C	G	0.0285009524084018	ncRNA_intronic
LOC101927066	chr8	98030162	T	C	-0.0284556497090707	ncRNA_intronic
LOC101927151	chr19	28287147	C	T	-0.0284413532402272	ncRNA_intronic
LOC90784	chr2	86248309	T	C	-0.0283226754593896	ncRNA_exonic
ALOX12-AS1	chr17	6899629	C	T	-0.0282556141350604	ncRNA_intronic
NEAT1	chr11	65212447	A	G	-0.0282094643303494	ncRNA_exonic
LOC389906	chrX	3736489	C	T	-0.0278641864869499	ncRNA_exonic
STX16-NPEPL1	chr20	57253132	A	G	0.0277824438116414	ncRNA_intronic
GUSBP11	chr22	23995056	G	A	-0.0277109735150226	ncRNA_intronic
LOC171391	chr11	780410	T	G	0.0276955366349253	ncRNA_intronic
RBPMS-AS1	chr8	30242076	T	C	0.0274945082418525	ncRNA_intronic
GATA3-AS1	chr10	8092683	T	C	0.0274388553656913	ncRNA_exonic
KCNQ1OT1	chr11	2718538	T	C	-0.0274321712667683	ncRNA_exonic
LINC00963	chr9	132261028	C	T	0.0273947887752452	ncRNA_intronic
MIR210HG	chr11	567630	G	A	0.0273807933116213	ncRNA_exonic
GLUD1P3	chr10	75493726	G	A	0.0273070123448289	ncRNA_exonic
LOC642852	chr21	46711474	T	A	-0.0272658919061024	ncRNA_exonic
LOC100288152	chr5	473957	C	A	-0.0270753579605627	ncRNA_intronic
P2RX5-TAX1BP3	chr17	3566857	C	T	0.027026938726406	ncRNA_exonic
KCNQ1OT1	chr11	2667663	T	G	-0.0269568340970403	ncRNA_exonic
LOC283070	chr10	12875263	G	A	-0.0268555279069803	ncRNA_exonic
BAIAP2-AS1	chr17	79006850	T	C	0.026668121894156	ncRNA_exonic
THUMPD3-AS1	chr3	9431009	C	G	-0.0265998886540407	ncRNA_exonic
STAG3L5P-PVRIG2P-PILRB	chr7	99955364	G	A	0.0262861870701373	ncRNA_intronic
TCEB3-AS1	chr1	24088128	G	A	0.0262500625618689	ncRNA_intronic
DLGAP1-AS4	chr18	3963356	G	C	-0.0261869629293445	ncRNA_intronic
LOC101927550	chr7	98617392	A	G	-0.0260564461262222	ncRNA_intronic
FLJ46906	chr6	139017815	A	G	-0.0260240559927908	ncRNA_exonic
FTX	chrX	73442339	T	C	0.0259562899580406	ncRNA_intronic
EFCAB14-AS1	chr1	47143480	C	T	-0.0258695989726082	ncRNA_intronic
PRH1-PRR4	chr12	11168623	T	C	-0.0258016909698356	ncRNA_intronic
RPSAP58	chr19	23965843	G	C	-0.025744073092588	ncRNA_intronic
CECR7	chr22	17536555	A	G	-0.0257009307977802	ncRNA_intronic
MIR1268A	chr19	3958895	C	A	0.025653565004559	ncRNA_intronic
LOC283070	chr10	12875285	G	A	-0.0256205425177277	ncRNA_exonic
LOC101927100	chr5	114951140	T	G	-0.025579453861722	ncRNA_intronic
GAS6-AS1	chr13	114524056	C	T	-0.0255697780863059	ncRNA_intronic
LINC01515	chr10	67395375	A	G	0.0255639055539674	ncRNA_intronic
LOC100130417	chr1	852964	T	G	0.0255574966384893	ncRNA_exonic
MIR143HG	chr5	148797761	T	C	0.025554103306289	ncRNA_intronic
SAP30L-AS1	chr5	153774012	C	G	0.0255491680830527	ncRNA_intronic
STX16-NPEPL1	chr20	57268569	G	T	0.0252470969390709	ncRNA_intronic
LOC101928323	chr3	42689509	T	C	-0.0252468786706156	ncRNA_intronic
H19	chr11	2017110	C	G	-0.0252207920390256	ncRNA_exonic
TP73-AS1	chr1	3654747	C	A	-0.0251642275463598	ncRNA_exonic
EFCAB14-AS1	chr1	47143547	A	G	-0.0248371669132522	ncRNA_intronic
LOC100128361	chr9	95382302	C	G	0.024786038822816	ncRNA_exonic
HCG18	chr6	30260019	G	C	-0.0246338017274336	ncRNA_exonic
BLOC1S5-TXNDC5	chr6	7883073	C	T	0.0245764988304848	ncRNA_exonic
INO80B-WBP1	chr2	74685443	T	G	0.0245336401654412	ncRNA_intronic
P2RX5-TAX1BP3	chr17	3566209	G	C	-0.0243776159560349	ncRNA_exonic
CACTIN-AS1	chr19	3611190	C	A	-0.0243388141183965	ncRNA_intronic
MMP25-AS1	chr16	3105994	G	A	-0.0242883913337739	ncRNA_intronic
LOC101927100	chr5	114951553	A	G	-0.0242511952697086	ncRNA_intronic
ANKRD30BL	chr2	133012691	T	C	-0.0240919365007632	ncRNA_intronic
MIR548AZ	chr14	64692377	C	A	-0.0240878667990141	ncRNA_intronic
CROCCP2	chr1	16945452	C	T	0.0237961322482603	ncRNA_exonic
LOC100507530	chr8	6488505	T	C	-0.023749555161425	ncRNA_intronic
CASC15	chr6	21798931	A	G	-0.0236620407390761	ncRNA_intronic
MIR149	chr2	241395503	T	C	0.0236615310157489	ncRNA_exonic
LOC100506603	chr14	77248479	G	A	-0.0236057089357448	ncRNA_exonic
RNU6-19P	chr12	11973614	A	G	-0.0235705861471492	ncRNA_intronic
LOC642776	chrX	115049327	C	T	0.0235581654204343	ncRNA_intronic
PRH1-PRR4	chr12	11158728	C	G	-0.0233563704189968	ncRNA_intronic
KCNQ1OT1	chr11	2663891	G	A	0.0233453713978761	ncRNA_exonic
LOC283070	chr10	12875451	G	T	-0.0232928324826952	ncRNA_exonic
PGAM1P5	chr12	96053202	C	G	0.0232258276658918	ncRNA_intronic
THUMPD3-AS1	chr3	9431657	C	G	-0.023191811495497	ncRNA_exonic
LOC101928605&OR2A1-AS1	chr7	143952243	C	T	-0.0231420081936663	ncRNA_intronic
DPY19L1P1	chr7	32625526	T	G	0.0230640330610167	ncRNA_intronic
LOC100506100	chr9	131492637	T	G	0.0230531332457278	ncRNA_intronic
MYO15B	chr17	73611823	T	C	0.0230090003586851	ncRNA_exonic
CROCCP2	chr1	16946562	C	A	0.0228936701158792	ncRNA_intronic
LOC101928525	chr9	138396198	A	G	0.0227619955324992	ncRNA_intronic
THAP9-AS1	chr4	83816983	T	C	-0.0226979626659916	ncRNA_intronic
ZNF271P	chr18	32887933	A	G	-0.0226242300750773	ncRNA_exonic
LOC101927770	chr20	52184502	C	T	-0.0225974591690536	ncRNA_intronic
KCNQ1OT1	chr11	2717293	T	C	-0.0222016544420494	ncRNA_exonic
OTUD6B-AS1	chr8	92080407	C	T	-0.0221866999855961	ncRNA_exonic
MIR1273H&UGDH-AS1	chr4	39550812	T	C	0.0220030009044404	ncRNA_intronic
LOC100505736	chr2	28402095	T	C	-0.0218906490676503	ncRNA_intronic
MIRLET7BHG	chr22	46500973	T	C	0.0217795624571827	ncRNA_intronic
NEAT1	chr11	65211019	G	C	-0.0217311961312798	ncRNA_exonic
ZNF790-AS1	chr19	37295831	C	T	-0.0216380288697026	ncRNA_intronic
LOC100288778	chr12	83802	G	A	0.0214137442307684	ncRNA_intronic
SLFNL1-AS1	chr1	41483951	G	C	0.0214033829412494	ncRNA_exonic
LOC100294362	chr17	78355918	G	A	0.0213373254579701	ncRNA_intronic
SNHG7	chr9	139622450	G	T	-0.0213258878055783	ncRNA_exonic
LOC100507291	chr3	139157179	A	G	-0.0212835647211837	ncRNA_intronic
MIR1273H&UGDH-AS1	chr4	39549238	C	G	-0.0212250012363117	ncRNA_intronic
LOC100288866	chr17	47591703	T	C	0.0212245211466186	ncRNA_intronic
MYO15B	chr17	73587784	A	G	0.0210423926093957	ncRNA_exonic
PCAT6	chr1	202780807	T	C	-0.0210296911862805	ncRNA_exonic
ZNF790-AS1	chr19	37300554	G	A	-0.0210273546583463	ncRNA_intronic
PSMD5-AS1	chr9	123614604	C	A	0.0210049789263603	ncRNA_exonic
DKFZP586I1420	chr7	30410965	T	C	0.0209681009153184	ncRNA_exonic
MIR548G	chr3	99667565	G	A	-0.0208804038485943	ncRNA_intronic
RNU6-28P	chr15	43698602	T	C	0.0208599669934691	ncRNA_intronic
HOTAIR	chr12	54357198	T	G	-0.0208265753469245	ncRNA_exonic
RNU6-28P	chr15	43826557	C	T	0.020821534776922	ncRNA_intronic
LOC101928323	chr3	42689109	G	T	-0.0208012240354591	ncRNA_intronic
LOC100131347	chr17	37223636	T	C	0.0207852241120101	ncRNA_intronic
CECR7	chr22	17537530	C	T	-0.0207795185209469	ncRNA_intronic
MLK7-AS1	chr2	174089606	T	G	0.0207284127537745	ncRNA_intronic
PRH1-PRR4	chr12	11305373	G	C	-0.020619828174312	ncRNA_intronic
TMEM44-AS1	chr3	194310731	C	A	-0.0206012714727783	ncRNA_exonic
EEF1E1-BLOC1S5	chr6	8014990	T	C	-0.0205574069142754	ncRNA_exonic
VIM-AS1	chr10	17264697	T	C	-0.0204214937807469	ncRNA_intronic
WAC-AS1	chr10	28812736	C	G	-0.0204181602339687	ncRNA_exonic
ATP6V1G2-DDX39B	chr6	31499402	G	A	0.0203976830483857	ncRNA_intronic
MZF1-AS1	chr19	59079096	C	T	0.0203721789200494	ncRNA_intronic
LOC101929378	chr2	156948047	T	C	0.020371580230231	ncRNA_intronic
USP3-AS1	chr15	63886250	G	A	-0.0202659515734667	ncRNA_intronic
LINC00667	chr18	5244173	C	T	0.0202542892329371	ncRNA_exonic
MIR548G	chr3	99687730	A	G	-0.0201967224334267	ncRNA_intronic
CHKB-CPT1B	chr22	51007488	A	G	0.0201731548420127	ncRNA_exonic
LINC01116	chr2	177497817	A	C	0.0201583470058581	ncRNA_exonic
LOC100129461	chr6	5109592	T	G	0.0201219985585878	ncRNA_intronic
PP7080	chr5	471494	T	C	0.0200960122212221	ncRNA_exonic
MIR612&NEAT1	chr11	65211979	G	A	-0.0200379962937027	ncRNA_exonic
LINC00910	chr17	41466055	G	C	0.0199558421877902	ncRNA_exonic
MIR548G	chr3	99515750	A	G	-0.0198814959532938	ncRNA_intronic
CATIP-AS2	chr2	219209885	G	C	-0.0197428519431283	ncRNA_intronic
LOC101927100	chr5	114951080	T	G	-0.0194429985673458	ncRNA_intronic
LOC283922	chr16	74398044	T	C	-0.0194096238123831	ncRNA_intronic
H1FX-AS1	chr3	129035130	G	C	0.0193910446308411	ncRNA_exonic
LINC00665	chr19	36821198	T	G	-0.0193901492730319	ncRNA_exonic
ST8SIA6-AS1	chr10	17428971	T	A	0.0193821301863759	ncRNA_exonic
CIDECP	chr3	10064487	T	C	-0.0193420711072787	ncRNA_intronic
PRH1-PRR4	chr12	11176820	C	G	-0.0193085259012425	ncRNA_intronic
URAHP	chr16	90106525	T	C	0.0192894613816012	ncRNA_exonic
GAS6-AS1	chr13	114525630	A	C	-0.0192751345857424	ncRNA_intronic
ZNF213-AS1	chr16	3181963	T	C	0.0192326834805895	ncRNA_intronic
LINC00607	chr2	216585023	T	C	-0.0191987016820061	ncRNA_intronic
EPN2-AS1	chr17	19204531	T	A	0.0191133206995084	ncRNA_intronic
UBE2F-SCLY	chr2	239007234	G	A	-0.0190970198784378	ncRNA_exonic
LOC730101	chr6	52533750	A	G	-0.0190776834324641	ncRNA_exonic
A1BG-AS1	chr19	58866434	G	A	0.0189228407350959	ncRNA_exonic
RAD51L3-RFFL	chr17	33336914	T	G	-0.0189149673620539	ncRNA_exonic
FKBP1A-SDCBP2&SDCBP2-AS1	chr20	1342026	C	T	0.0188877076389973	ncRNA_intronic
LOC642236	chr9	68428005	G	C	-0.0187672692613957	ncRNA_intronic
LOC100130987	chr11	67096960	C	A	0.0186990525300271	ncRNA_intronic
SRRM2-AS1	chr16	2788024	T	C	0.0186919209734367	ncRNA_intronic
LOC100288778	chr12	83757	G	C	0.0185127730565872	ncRNA_intronic
GBAP1	chr1	155186729	T	C	-0.0184961439515323	ncRNA_exonic
MYO15B	chr17	73616853	G	C	-0.0184907820902105	ncRNA_intronic
STX16-NPEPL1	chr20	57260920	C	T	-0.0184749928036117	ncRNA_intronic
MYO15B	chr17	73616864	C	A	-0.018450031838992	ncRNA_intronic
SLFNL1-AS1	chr1	41493811	C	T	0.018425273930571	ncRNA_intronic
THAP9-AS1	chr4	83815518	C	T	-0.0184186232988377	ncRNA_exonic
LOC101928525	chr9	138396251	A	G	-0.0183683683227979	ncRNA_intronic
HORMAD2-AS1	chr22	30423744	G	A	-0.018338112094803	ncRNA_intronic
MIRLET7BHG	chr22	46509183	C	T	0.0183209607569583	ncRNA_exonic
KCNQ1OT1	chr11	2665580	T	G	-0.018309243788483	ncRNA_exonic
MIR1273H	chr4	39287322	C	T	-0.0182986072750235	ncRNA_intronic
SYS1-DBNDD2	chr20	43996454	G	T	0.0182952501556166	ncRNA_intronic
CRTC3-AS1	chr15	91185842	A	G	0.018193856572633	ncRNA_intronic
MIRLET7BHG	chr22	46508452	G	A	0.0181216276481271	ncRNA_exonic
FAM83H-AS1	chr8	144826671	A	G	0.01806223403408	ncRNA_exonic
MIR548AZ	chr14	64692465	T	C	-0.0178399143375966	ncRNA_intronic
SPTY2D1-AS1	chr11	18628730	G	A	-0.017825559569568	ncRNA_intronic
PVT1	chr8	129027510	A	G	-0.0177997938194697	ncRNA_intronic
ITGA9-AS1	chr3	37864504	A	G	-0.0177513686085577	ncRNA_intronic
LOC101927770	chr20	52183689	A	C	-0.0176831492395498	ncRNA_intronic
ZNF767P	chr7	149280944	C	T	-0.0176824117407223	ncRNA_intronic
MIR5694	chr10	122655377	T	C	-0.0176147418329607	ncRNA_intronic
GAS6-AS1	chr13	114529251	G	A	-0.0175690688864821	ncRNA_intronic
LOC100288152	chr5	475346	A	T	-0.0172897337067363	ncRNA_exonic
HCG26	chr6	31439987	C	T	-0.0172710796539201	ncRNA_exonic
LOC100507291	chr3	139118665	A	G	0.0171472182966595	ncRNA_intronic
EBLN3	chr9	37089799	T	C	-0.0170956401545256	ncRNA_exonic
LINC00607	chr2	216584717	T	G	-0.0170062012884746	ncRNA_intronic
ARHGAP19-SLIT1	chr10	98982749	G	A	-0.0169077735719201	ncRNA_intronic
PRH1-PRR4	chr12	11309407	C	T	-0.0168700382717721	ncRNA_intronic
JPX	chrX	73224352	C	T	-0.0168470773638734	ncRNA_intronic
MIR647	chr20	62574006	A	G	-0.0167788308056701	ncRNA_exonic
DDX12P	chr12	9570971	G	A	-0.0167429874861695	ncRNA_exonic
SVIL-AS1	chr10	29762259	T	G	0.016698267908394	ncRNA_intronic
TMX2-CTNND1	chr11	57552265	G	A	0.0166928769163878	ncRNA_intronic
CD27-AS1	chr12	6556686	T	A	-0.0165900343202013	ncRNA_intronic
UBE2F-SCLY	chr2	239007281	C	T	-0.0165280858035244	ncRNA_exonic
JPX	chrX	73215092	A	C	-0.0161046811098276	ncRNA_intronic
RNASEH1-AS1	chr2	3609064	G	A	-0.0160745627636163	ncRNA_exonic
PRH1-PRR4	chr12	11168590	T	C	0.0159872138924588	ncRNA_intronic
MIR548O2	chr8	29922718	C	A	-0.0159567668634881	ncRNA_intronic
LOC101928140	chr6	128373007	C	A	-0.0159143390971728	ncRNA_intronic
CATIP-AS2	chr2	219209796	C	A	-0.0159074052253957	ncRNA_intronic
ITGB2-AS1	chr21	46349031	T	C	-0.0158774807340474	ncRNA_exonic
DLGAP1-AS4	chr18	3963716	C	T	-0.0158729702864285	ncRNA_intronic
MYO15B	chr17	73592352	G	A	-0.0158479159450243	ncRNA_intronic
LOC642776	chrX	115050051	T	C	0.0156481318470363	ncRNA_intronic
LINC00482	chr17	79278357	C	G	-0.0156040070813055	ncRNA_exonic
TMX2-CTNND1	chr11	57536896	A	G	0.0155105454223184	ncRNA_intronic
LINC00667	chr18	5238208	C	T	-0.0154907280033732	ncRNA_exonic
BLOC1S5-TXNDC5	chr6	7882205	G	A	-0.0154905699099097	ncRNA_exonic
MIR548W	chr17	61217911	T	C	0.0154651973207819	ncRNA_intronic
PRH1-PRR4	chr12	11308428	C	T	-0.0153130585211114	ncRNA_intronic
CTC-338M12.4	chr5	180675022	G	C	-0.0152235192982929	ncRNA_intronic
PRH1-PRR4	chr12	11236057	T	G	-0.0152092743853318	ncRNA_intronic
LOC101928140	chr6	128388990	A	G	-0.0152014758350137	ncRNA_intronic
ITGB2-AS1	chr21	46349496	C	T	-0.0151329464073722	ncRNA_exonic
LOC101928140	chr6	128378673	C	T	-0.0151234123160635	ncRNA_intronic
LINC01152	chr17	70034413	C	T	-0.015115242076177	ncRNA_exonic
LOC100288152	chr5	478440	G	A	0.0151097290895435	ncRNA_intronic
VIM-AS1	chr10	17265188	T	C	-0.0149461017090988	ncRNA_intronic
NEAT1	chr11	65208855	A	G	-0.0149171669247769	ncRNA_exonic
LINC00910	chr17	41466096	A	G	0.01491187137019	ncRNA_exonic
CAPN10-AS1	chr2	241522634	G	A	-0.0148654047970637	ncRNA_exonic
LOC102723439	chr10	76287336	A	G	-0.0148386400961494	ncRNA_intronic
LOC100288778	chr12	84286	G	T	0.0148312473452745	ncRNA_intronic
LINC00665	chr19	36820548	T	C	0.0147908217612732	ncRNA_intronic
STX16-NPEPL1	chr20	57253404	G	A	-0.014690910934012	ncRNA_intronic
MIR3134	chr9	114981378	T	G	-0.0145796272359551	ncRNA_intronic
LINC00909	chr18	72260569	T	C	-0.0145748311290854	ncRNA_exonic
PSMB8-AS1	chr6	32813161	G	C	-0.0145140631171613	ncRNA_exonic
LINC01237	chr2	242931375	G	A	0.0144208376995181	ncRNA_intronic
DPY19L1P1	chr7	32625825	G	A	0.0143020486899323	ncRNA_intronic
PRH1-PRR4	chr12	11224485	C	T	-0.0142399480378086	ncRNA_intronic
CD27-AS1	chr12	6552835	A	G	-0.0142244212412651	ncRNA_exonic
LOC100128568	chr19	5993896	G	T	-0.0141980429607771	ncRNA_intronic
DSG2-AS1	chr18	29128572	T	C	-0.013987104734933	ncRNA_intronic
C1QTNF3-AMACR	chr5	34020277	C	T	0.0139540747332908	ncRNA_intronic
LOC100288152	chr5	478655	G	A	0.0139397088520464	ncRNA_intronic
LOC401320	chr7	30599408	C	G	0.0139099130303817	ncRNA_intronic
MIR4426	chr2	55461823	T	A	-0.0138699702357307	ncRNA_intronic
LINC00662	chr19	28284064	A	T	0.0137888383242171	ncRNA_exonic
CASC15	chr6	21775936	A	C	0.0137558835960284	ncRNA_intronic
KIAA1656	chr22	30773731	C	A	0.0137300557565105	ncRNA_exonic
A1BG-AS1	chr19	58865091	A	G	0.0137063886663957	ncRNA_exonic
LOC642776	chrX	115045854	T	C	0.013702675075778	ncRNA_intronic
LINC00842	chr10	47138084	C	T	-0.0136739522833584	ncRNA_intronic
CASC15	chr6	22194573	T	A	-0.0136237001923938	ncRNA_exonic
CHKB-CPT1B	chr22	51018579	A	G	-0.0136048348582626	ncRNA_intronic
LOC102723729	chr8	41401571	T	A	-0.0136037250454821	ncRNA_intronic
TMEM51-AS1	chr1	15444487	G	A	-0.0135465558914278	ncRNA_intronic
FLJ46906	chr6	139018132	A	G	-0.0135341257518868	ncRNA_exonic
PRH1-PRR4	chr12	11168839	T	C	-0.0135312675239944	ncRNA_intronic
LOC642776	chrX	115048606	C	T	0.0135221097407572	ncRNA_intronic
CERS6-AS1	chr2	169630492	A	C	0.013505336108468	ncRNA_exonic
PVT1	chr8	128951805	C	T	-0.0134256117165274	ncRNA_exonic
LOC100505666	chr1	155033334	G	A	0.0134116428067949	ncRNA_intronic
TP73-AS1	chr1	3663057	A	T	0.0133936358576777	ncRNA_exonic
SNHG4	chr5	138618797	T	G	-0.01322761853368	ncRNA_exonic
MAGI1-AS1	chr3	65903721	C	A	-0.0131296099079496	ncRNA_intronic
MYO15B	chr17	73600431	C	T	-0.0131148485970892	ncRNA_intronic
LINC-PINT	chr7	130715081	T	C	0.0130836128143621	ncRNA_intronic
TGFB2-OT1	chr1	218617135	C	G	-0.0129958546881298	ncRNA_exonic
BAIAP2-AS1	chr17	79004616	C	T	0.0129688157886616	ncRNA_exonic
MIR5694	chr10	122668412	G	A	-0.0128703096262314	ncRNA_intronic
SAP30L-AS1	chr5	153770059	A	C	0.0127593702393105	ncRNA_exonic
MIR3134	chr9	115018714	C	T	-0.0127416574703933	ncRNA_intronic
PVT1	chr8	129027695	C	T	-0.0126620233367747	ncRNA_intronic
CASC15	chr6	21912632	T	C	-0.0126302317909528	ncRNA_intronic
RTEL1-TNFRSF6B	chr20	62301970	G	A	-0.0125870836712259	ncRNA_intronic
LINC00910	chr17	41466108	G	C	0.0125639792010037	ncRNA_exonic
CACTIN-AS1	chr19	3611548	A	G	-0.0125092901692766	ncRNA_intronic
FLJ23867	chr1	180169367	C	T	0.0124939350735885	ncRNA_exonic
LINC01573	chr9	139443956	G	A	0.0124560743834014	ncRNA_intronic
MZF1-AS1	chr19	59083594	T	A	-0.012446744664741	ncRNA_intronic
LOC100505736	chr2	28403391	G	A	-0.0123570416470904	ncRNA_intronic
CACTIN-AS1	chr19	3611186	C	T	-0.0123424464079862	ncRNA_intronic
LINC01057	chr1	95281110	C	T	-0.0123420335314473	ncRNA_intronic
LOC283922	chr16	74398286	T	A	-0.0123300608893618	ncRNA_intronic
LINC01578	chr15	93431163	C	T	-0.0122672472877972	ncRNA_intronic
FAM83H-AS1	chr8	144821438	C	T	0.0122502568067754	ncRNA_intronic
SAP30L-AS1	chr5	153774496	G	A	0.0122252300357762	ncRNA_intronic
TEN1-CDK3	chr17	73997474	G	A	-0.0122093901559969	ncRNA_exonic
RNU6-71P	chr6	56482704	A	C	-0.0121503822648817	ncRNA_intronic
NAPA-AS1	chr19	47996010	C	T	0.0121078123791877	ncRNA_intronic
GMDS-AS1	chr6	2366939	T	C	-0.0120903000851429	ncRNA_intronic
LOC104968399	chr18	3256112	A	G	-0.012074447607839	ncRNA_intronic
LOC100506100	chr9	131493140	G	A	0.012074359384839	ncRNA_intronic
HCG25	chr6	33218589	C	T	0.0120305198394923	ncRNA_intronic
CROCCP3	chr1	16794917	C	T	0.0119509269063049	ncRNA_exonic
FLJ46906	chr6	139018126	A	C	-0.0118457615948811	ncRNA_exonic
PARD6G-AS1	chr18	77915383	C	T	-0.011788143043674	ncRNA_intronic
PVT1	chr8	129005045	T	C	0.0117266220858677	ncRNA_intronic
MIR1268A	chr9	131303522	G	A	-0.0117232280931942	ncRNA_intronic
KCNQ1OT1	chr11	2654518	T	A	-0.0116333915199151	ncRNA_exonic
GHRLOS	chr3	10330564	C	T	0.0116145334787226	ncRNA_intronic
LOC642776	chrX	115050081	C	T	0.0115350130275892	ncRNA_intronic
LOC101927021	chr7	1202134	A	G	-0.011515914289194	ncRNA_exonic
LOC400927	chr22	38750237	T	C	-0.0114769415532278	ncRNA_intronic
PPT2-EGFL8	chr6	32133508	A	G	-0.0114657526216622	ncRNA_intronic
MIR210HG	chr11	567256	G	A	0.011410468675013	ncRNA_exonic
TMEM9B-AS1	chr11	8994715	C	T	0.0112543645509294	ncRNA_intronic
IPO9-AS1	chr1	201693762	A	C	0.0112332717113376	ncRNA_intronic
SNHG7	chr9	139621120	A	G	-0.0112166288591381	ncRNA_exonic
ZNF436-AS1	chr1	23696152	G	A	0.0111606879315904	ncRNA_exonic
UBE2F-SCLY	chr2	239007278	C	A	0.0111423378638841	ncRNA_exonic
LOC101928696	chr1	174922358	G	A	-0.0111342678966949	ncRNA_intronic
LOC730102	chr1	177985355	A	G	-0.011093357843976	ncRNA_intronic
MIR143HG	chr5	148799117	G	A	0.0110597451236192	ncRNA_intronic
PSMB8-AS1	chr6	32813852	C	A	-0.0110170711286995	ncRNA_exonic
RTEL1-TNFRSF6B	chr20	62301980	T	C	-0.0109828724796167	ncRNA_intronic
LINC00667	chr18	5238412	C	A	-0.0109471129562954	ncRNA_exonic
LINC01139	chr1	238644100	C	T	-0.0109335031525253	ncRNA_exonic
RAB4B-EGLN2	chr19	41310609	A	G	0.01088278006207	ncRNA_intronic
MIR1273H	chr4	39122913	T	A	0.0108813304097451	ncRNA_intronic
PVT1	chr8	129019532	C	A	-0.0108412634224756	ncRNA_intronic
CHKB-CPT1B	chr22	51020668	C	A	-0.0108259279071187	ncRNA_intronic
LINC00926	chr15	57598567	C	G	-0.0106592858866601	ncRNA_exonic
MIR1268A	chr9	131230421	C	G	-0.0105790919706332	ncRNA_intronic
MYO15B	chr17	73585686	T	C	0.0105474549377466	ncRNA_exonic
IPO9-AS1	chr1	201716356	T	C	0.0105127541300258	ncRNA_intronic
MZF1-AS1	chr19	59078073	A	G	0.0104718128652586	ncRNA_intronic
FAM83H-AS1	chr8	144825272	A	G	-0.0104686441211321	ncRNA_intronic
LOC148413	chr1	1337334	G	T	-0.010460523509021	ncRNA_exonic
JHDM1D-AS1	chr7	139878952	T	G	-0.0104473323404723	ncRNA_exonic
LINC00963	chr9	132270020	G	A	0.0104348533533662	ncRNA_intronic
RNF216P1	chr7	5036758	A	C	-0.0103683807270785	ncRNA_exonic
LOC730101	chr6	52529904	T	C	0.0103125464013637	ncRNA_exonic
CASC15	chr6	21703099	A	G	-0.0103102952055588	ncRNA_intronic
MIR210HG	chr11	567391	A	G	-0.0102999279372915	ncRNA_exonic
FAM133CP	chr10	60475074	T	G	-0.0102399075866681	ncRNA_exonic
MIR1268A	chr9	131260563	T	C	-0.0102321049207763	ncRNA_intronic
MAGI1-AS1	chr3	65908861	G	A	-0.0101660508019324	ncRNA_intronic
KIAA1656	chr22	30771855	A	G	-0.0101641660325809	ncRNA_exonic
STX16-NPEPL1	chr20	57270314	G	A	0.0101630743370299	ncRNA_intronic
LOC102724814	chr14	24033070	C	T	0.0100705768154981	ncRNA_intronic
LOC100289580	chr16	88799417	G	C	0.0100519638148378	ncRNA_intronic
MIR663A	chr20	26188912	A	C	-0.0100432680101622	ncRNA_exonic
FLJ23867	chr1	180169330	C	T	-0.0100109358627305	ncRNA_exonic
MIR548AN	chr13	99949983	C	T	-0.00999665939390137	ncRNA_intronic
H19	chr11	2016924	A	G	-0.00995260438549865	ncRNA_exonic
FLJ32255	chr5	42992040	G	A	-0.00989626386827421	ncRNA_exonic
RNU6-19P	chr12	11945952	A	C	-0.00978213392499037	ncRNA_intronic
LINC01237	chr2	242929604	T	C	0.00976687157962273	ncRNA_intronic
MIR548AC	chr3	23389682	T	G	-0.00974268119642352	ncRNA_intronic
IPO5P1	chr19	23444483	A	T	-0.0097353382097707	ncRNA_exonic
IPO9-AS1	chr1	201793764	G	A	-0.00971806676865112	ncRNA_intronic
LOC155060	chr7	148993974	C	T	0.00969884357332201	ncRNA_intronic
PVT1	chr8	129019194	G	C	-0.0095960819929842	ncRNA_intronic
MIR1273H&UGDH-AS1	chr4	39552863	C	T	-0.00956431954007424	ncRNA_intronic
LOC100130872	chr4	1193832	C	T	0.00951611906244741	ncRNA_exonic
TMED11P	chr4	1113161	A	G	0.00948028764884563	ncRNA_intronic
LOC101927770	chr20	52184944	C	T	-0.00933364282730889	ncRNA_intronic
LINC01089	chr12	122237115	A	G	0.00925641069987854	ncRNA_intronic
LOC284930	chr22	48194363	C	T	0.00922303637970294	ncRNA_intronic
LURAP1L-AS1	chr9	12790262	A	C	-0.00917749752495856	ncRNA_intronic
LOC100505736	chr2	28403291	C	T	0.00917634301942093	ncRNA_intronic
MIR5095	chr16	48600332	G	A	-0.00909433466953606	ncRNA_intronic
ADIPOQ-AS1	chr3	186573189	C	T	0.00903710986729719	ncRNA_exonic
MIR4775	chr2	208619531	A	G	-0.00893092949646559	ncRNA_exonic
SCART1	chr10	135280765	C	T	0.00891297068150702	ncRNA_exonic
CASC15	chr6	21912672	C	T	-0.00880505389677341	ncRNA_intronic
CERS6-AS1	chr2	169630835	G	T	0.00877080206841273	ncRNA_exonic
MIR1268A	chr19	3785223	T	G	-0.00874860501720595	ncRNA_intronic
LOC102724784	chr11	8828414	T	C	0.00872246580877554	ncRNA_intronic
MYO15B	chr17	73590522	G	A	0.00868608008369039	ncRNA_intronic
LIMD1-AS1	chr3	45722100	A	G	-0.00866598974934018	ncRNA_intronic
KANSL1-AS1	chr17	44273919	A	G	0.00861106348556793	ncRNA_exonic
PRH1-PRR4	chr12	11168834	T	C	-0.00856430440619311	ncRNA_intronic
LOC100288778	chr12	82811	G	A	0.00853131121557706	ncRNA_intronic
FLJ42393	chr3	187896731	A	G	-0.0084482287754808	ncRNA_exonic
LINC00174	chr7	65842221	A	G	-0.00843970603783091	ncRNA_exonic
RNU6-19P	chr12	11961999	A	T	-0.00842575968562859	ncRNA_intronic
EMC3-AS1	chr3	10047975	C	G	-0.00841169708114831	ncRNA_exonic
LOC101927746	chr7	100958270	T	C	-0.00840911338215623	ncRNA_intronic
LOC102723927	chr2	242918322	G	C	0.00838694455537053	ncRNA_exonic
LOC101928140	chr6	128379045	C	T	-0.00838505284044451	ncRNA_intronic
MIRLET7BHG	chr22	46505337	G	A	0.00833766950942404	ncRNA_intronic
LOC100133286	chr21	37445313	G	A	-0.00828159785760434	ncRNA_intronic
CBR3-AS1	chr21	37514317	C	A	-0.0082215332325428	ncRNA_intronic
PRH1-PRR4	chr12	11236974	A	T	-0.0082133075303576	ncRNA_intronic
LOC102724297	chr3	46417272	A	G	-0.00820890063365283	ncRNA_intronic
CMAHP	chr6	25097722	A	G	0.00819155459054119	ncRNA_intronic
CDKN2B-AS1	chr9	22003367	G	A	-0.00815080724077362	ncRNA_intronic
CATIP-AS2	chr2	219210211	G	C	0.00812875794787997	ncRNA_intronic
NUP50-AS1	chr22	45550500	G	A	-0.00810638948989982	ncRNA_intronic
CENPBD1P1	chr19	59093464	C	T	-0.00810492819866441	ncRNA_exonic
LOC100288152	chr5	477175	G	T	0.00808340927894351	ncRNA_intronic
THAP9-AS1	chr4	83816630	C	T	-0.00805119397607819	ncRNA_intronic
HCG17&HCG18	chr6	30265488	T	C	0.00802488102371953	ncRNA_intronic
NUCB1-AS1	chr19	49419267	A	G	-0.00797702718311554	ncRNA_intronic
MIR1273H	chr4	39289473	A	G	-0.00797098979320469	ncRNA_intronic
MIR5095&MIR548AE2	chr16	48387296	A	G	-0.00796261569421995	ncRNA_intronic
TINCR	chr19	5560812	G	C	0.00795302763821137	ncRNA_exonic
CBR3-AS1	chr21	37505138	A	G	0.00793224661872943	ncRNA_exonic
MALAT1	chr11	65273630	A	T	-0.00788518131957823	ncRNA_exonic
VPS9D1-AS1	chr16	89784521	T	A	-0.0077783004273291	ncRNA_exonic
MIR143HG	chr5	148808390	G	A	-0.00776253374619643	ncRNA_intronic
MIR548G	chr3	99560281	A	G	-0.00775689028839944	ncRNA_intronic
LOC100129931	chr4	7032924	A	T	0.0077566833920956	ncRNA_exonic
APOA1-AS	chr11	116715419	T	C	0.00772133852690395	ncRNA_intronic
RNU6-19P	chr12	12047773	G	C	-0.00770964970697775	ncRNA_intronic
RNU5F-1	chr1	220142023	C	T	-0.00768713842690081	ncRNA_intronic
GCSHP3	chr2	206980474	G	A	-0.00766370454685145	ncRNA_exonic
LOC100287015	chr8	6263136	T	G	-0.00763807793350291	ncRNA_intronic
PRH1-PRR4	chr12	11224408	T	A	-0.00758522211991595	ncRNA_intronic
MIR1273H	chr4	39500514	T	C	0.00755369207123238	ncRNA_intronic
CALML3-AS1	chr10	5567695	G	A	0.0073971775984259	ncRNA_intronic
HLA-DRB6	chr6	32520729	G	A	0.00736541749407616	ncRNA_exonic
MIR3134	chr9	114985497	T	C	-0.00730658524008381	ncRNA_intronic
MGC27345	chr7	127946901	C	T	-0.00727349447840695	ncRNA_exonic
SNHG22	chr18	47355588	A	G	-0.00721017244151803	ncRNA_intronic
DLEU1&DLEU2	chr13	50688057	T	C	-0.00719005291574687	ncRNA_intronic
NUCB1-AS1	chr19	49417658	T	C	0.00710113123446589	ncRNA_intronic
PP14571	chr2	241395353	A	G	0.00697570872754499	ncRNA_intronic
MIR1273H	chr4	39289308	G	C	0.00695263938139172	ncRNA_intronic
SAP30L-AS1	chr5	153798368	G	C	0.00691619291125483	ncRNA_intronic
FTX	chrX	73442329	T	C	0.00691059416580904	ncRNA_intronic
PVT1	chr8	129110914	G	C	0.00679453208963482	ncRNA_intronic
MIR143HG	chr5	148798732	G	A	0.0067758142373738	ncRNA_intronic
LOC100288778	chr12	84296	G	C	0.00677038039203419	ncRNA_intronic
CASC15	chr6	21849544	C	T	-0.00668737955214711	ncRNA_intronic
PRICKLE2-AS1	chr3	64079930	C	T	0.00663984306025839	ncRNA_intronic
FLJ23867	chr1	180169108	C	T	-0.00662438275178145	ncRNA_exonic
FLJ23867	chr1	180167644	T	C	-0.00659267698060677	ncRNA_exonic
GMDS-AS1	chr6	2378156	C	G	0.00657812022477983	ncRNA_intronic
SERHL	chr22	42907619	T	C	-0.00646426825937091	ncRNA_intronic
LOC400541	chr16	70191029	T	G	0.00644406501652806	ncRNA_intronic
LINC00969	chr3	195437361	G	A	-0.0063935473057095	ncRNA_intronic
DSG2-AS1	chr18	29127271	A	G	0.00628455473949909	ncRNA_intronic
ZNF767P	chr7	149281471	G	T	-0.00621380048149685	ncRNA_intronic
ADAMTSL4-AS1	chr1	150537357	C	T	0.00610583748267659	ncRNA_intronic
PVT1	chr8	129032648	A	G	0.00605735724211912	ncRNA_intronic
CROCCP2	chr1	16945462	A	G	-0.00603895957796803	ncRNA_exonic
LOC100289580	chr16	88799238	T	C	0.00600290798580735	ncRNA_intronic
CECR7	chr22	17538439	C	T	-0.00598436622806205	ncRNA_exonic
PVT1	chr8	129113456	C	T	-0.00596618752006308	ncRNA_exonic
MYO15B	chr17	73617104	A	C	0.00587774245677798	ncRNA_intronic
LINC00665	chr19	36819256	T	C	0.00583650110648624	ncRNA_intronic
IDI2-AS1	chr10	1086116	C	T	-0.00578215919328053	ncRNA_intronic
LINC00847	chr5	180262080	A	G	0.00576122084658558	ncRNA_exonic
NBPF25P	chr1	145291108	A	C	0.0057207350924842	ncRNA_intronic
CENPBD1P1	chr19	59095532	A	G	-0.00572016224819911	ncRNA_exonic
HCG27	chr6	31170014	T	C	0.00564869387877556	ncRNA_intronic
LOC100287015	chr8	6263465	G	T	-0.00561581797381053	ncRNA_exonic
LOC101929705	chr6	43965165	T	C	-0.00555733239557734	ncRNA_intronic
CMAHP	chr6	25081487	C	T	-0.00552163137064319	ncRNA_exonic
LINC00667	chr18	5244751	C	T	-0.00551822517704046	ncRNA_exonic
MYO15B	chr17	73616920	A	G	-0.00551738757495199	ncRNA_intronic
TMED11P	chr4	1113859	A	G	0.00546567646295564	ncRNA_intronic
CERS6-AS1	chr2	169630483	G	A	0.00541053595930976	ncRNA_exonic
PRICKLE2-AS1	chr3	64081955	T	C	0.0053957264073039	ncRNA_intronic
PRH1-PRR4	chr12	11225628	T	C	-0.00532572424501714	ncRNA_intronic
MZF1-AS1	chr19	59075115	G	A	-0.00530650911525866	ncRNA_intronic
LOC642852	chr21	46711357	T	C	0.00530010158774544	ncRNA_exonic
LOC100129973	chr15	52485024	G	T	0.00528738123661733	ncRNA_intronic
PVT1	chr8	129108823	C	T	-0.0052366073290714	ncRNA_exonic
C1QTNF3-AMACR	chr5	34020030	C	G	0.00519949622404817	ncRNA_intronic
TPTE2P5	chr13	41459638	A	G	-0.00519130888465578	ncRNA_intronic
LOC642776	chrX	115048689	T	G	-0.0051885618563781	ncRNA_intronic
EXOC3-AS1	chr5	442047	A	G	-0.00518346008894637	ncRNA_exonic
MIR548AO	chr5	92954477	C	A	-0.00504412314801628	ncRNA_intronic
LINC01237	chr2	242947581	T	C	0.00503908087344089	ncRNA_intronic
LOC100288152	chr5	478598	C	T	0.0046437502911368	ncRNA_intronic
LINC01139	chr1	238644290	T	C	-0.00454773812429517	ncRNA_exonic
LINC00910	chr17	41465877	A	C	-0.00450334212022147	ncRNA_exonic
PP14571	chr2	241393762	A	G	0.00447895445007195	ncRNA_intronic
CECR7	chr22	17539427	G	T	-0.00445190075332897	ncRNA_exonic
LINC01271	chr20	48932992	T	A	-0.00441235843377318	ncRNA_intronic
RAD51-AS1	chr15	40986237	T	A	-0.00440104807777195	ncRNA_exonic
KCTD21-AS1	chr11	77883855	A	C	0.00438961172910111	ncRNA_intronic
SAP30L-AS1	chr5	153772910	A	G	0.00437454498698861	ncRNA_intronic
AFG3L1P	chr16	90062520	G	C	-0.00435461541308225	ncRNA_exonic
MTMR9LP	chr1	32706791	G	T	0.00434695235831675	ncRNA_exonic
LINC00842	chr10	47139355	C	G	-0.00431959412558904	ncRNA_intronic
LOC728743	chr7	150104506	G	A	0.0042747204629949	ncRNA_intronic
DLGAP4-AS1	chr20	35175274	A	G	-0.0042582498318998	ncRNA_intronic
TRAF3IP2-AS1	chr6	111810482	A	G	-0.00419201768673083	ncRNA_intronic
INHBA-AS1	chr7	41739141	G	C	-0.00419004119073209	ncRNA_intronic
CHKB-CPT1B	chr22	51015210	G	C	-0.0041635499631676	ncRNA_intronic
JHDM1D-AS1	chr7	139878802	T	C	-0.0041346252017913	ncRNA_exonic
PINK1-AS	chr1	20977748	T	G	0.0041247732226384	ncRNA_exonic
MIR1268A	chr19	3966520	G	A	0.0040995857433238	ncRNA_intronic
LOC100507291	chr3	139157999	T	C	-0.00408739280686102	ncRNA_intronic
AFG3L1P	chr16	90061266	G	A	0.00404767680523541	ncRNA_exonic
LOC100130987	chr11	67136418	T	C	0.00404481755789398	ncRNA_intronic
ANKRD36BP1	chr1	168215575	G	A	-0.00383755584798231	ncRNA_exonic
LINC00969	chr3	195438522	C	T	0.00383227557141064	ncRNA_exonic
RAD51-AS1	chr15	40986074	T	C	0.0037755400077309	ncRNA_exonic
CASC15	chr6	21798830	A	G	-0.0037644275992283	ncRNA_intronic
LOC100128361	chr9	95382641	G	A	0.00375418602357487	ncRNA_exonic
CRHR1-IT1	chr17	43718770	A	G	0.00371409909262141	ncRNA_exonic
CECR7	chr22	17538808	T	C	-0.00371017061416812	ncRNA_exonic
SPACA6P-AS	chr19	52194949	G	C	-0.00365047414709218	ncRNA_intronic
PRH1-PRR4	chr12	11178703	T	C	-0.00354772770833465	ncRNA_intronic
PRICKLE2-AS1	chr3	64079994	C	T	0.00352496801382293	ncRNA_intronic
MIR548AC	chr3	23378866	G	C	-0.00352164851513415	ncRNA_intronic
LOC102723517	chr17	70033466	C	G	-0.00350340595268562	ncRNA_exonic
MIR1273H	chr4	39126016	A	G	0.00347183262417881	ncRNA_intronic
STX16-NPEPL1	chr20	57267942	T	C	-0.00344421499055708	ncRNA_intronic
FAM83H-AS1	chr8	144825290	T	C	-0.00343267311093675	ncRNA_intronic
NUCB1-AS1	chr19	49421829	A	G	0.00342460015929857	ncRNA_intronic
LINC00842	chr10	47139024	G	C	-0.00339898839047289	ncRNA_intronic
MIR1273H	chr4	39118092	G	A	-0.00339690491402648	ncRNA_intronic
LINC01152	chr17	70030172	A	G	-0.00337388239673977	ncRNA_intronic
EWSAT1	chr15	69387199	C	T	0.00337157439421111	ncRNA_exonic
ADAMTSL4-AS1	chr1	150546865	A	T	0.00327148731162781	ncRNA_exonic
MKNK1-AS1	chr1	47023531	C	A	-0.00327083704754152	ncRNA_intronic
MIRLET7BHG	chr22	46508010	G	A	-0.00320046886508217	ncRNA_exonic
LOC100294362	chr17	78362651	T	G	0.0031910192921792	ncRNA_intronic
CALML3-AS1	chr10	5567864	G	C	0.00316111289907699	ncRNA_intronic
RORA-AS1	chr15	60781513	T	C	-0.00309117165189506	ncRNA_intronic
TMX2-CTNND1	chr11	57585662	C	T	-0.00299685330103738	ncRNA_exonic
LOC100288798	chr12	46812023	T	C	0.00295689559402818	ncRNA_intronic
ZNF528-AS1	chr19	52897950	T	G	-0.00294962334885581	ncRNA_intronic
HCG27	chr6	31171257	A	C	0.00294953328209069	ncRNA_exonic
LINC01410	chr9	66458499	T	C	-0.00294353046472351	ncRNA_intronic
CASC15	chr6	21684065	G	A	-0.00284336980754632	ncRNA_intronic
EXOC3-AS1	chr5	442571	A	C	0.00274942604892039	ncRNA_exonic
LOC100129148	chr7	139104141	G	C	-0.00269384843312466	ncRNA_intronic
PITRM1-AS1	chr10	3190797	T	C	-0.00265081825468723	ncRNA_exonic
CCDC183-AS1	chr9	139701666	G	A	0.00264256757885995	ncRNA_intronic
LOC642776	chrX	115051026	T	C	0.00263870614429867	ncRNA_intronic
MIR6087	chrX	108297794	T	C	0.00262710759005278	ncRNA_exonic
LOC283922	chr16	74398314	G	T	0.00262538639254275	ncRNA_intronic
LOC101929294	chr8	24194182	A	G	-0.00261546186986629	ncRNA_intronic
LINC01237	chr2	242923879	A	G	0.00261208908020373	ncRNA_intronic
THAP9-AS1	chr4	83816232	A	T	0.00258268074460549	ncRNA_intronic
PSMD5-AS1	chr9	123616420	T	C	-0.00257975950099023	ncRNA_exonic
LOC728743	chr7	150104410	C	T	0.00257361079025505	ncRNA_intronic
MIR143HG	chr5	148808081	T	C	-0.00252698828384195	ncRNA_intronic
PINK1-AS	chr1	20976512	C	T	-0.00248329644692601	ncRNA_exonic
HOTAIRM1	chr7	27138829	G	A	-0.00248048489002497	ncRNA_exonic
MIR143HG	chr5	148791536	G	A	-0.00247793947615376	ncRNA_intronic
DLGAP1-AS4	chr18	3986074	C	G	0.00239220531488853	ncRNA_intronic
GUSBP11	chr22	24036657	T	C	0.00231384272860506	ncRNA_exonic
MIR548AC	chr3	23404705	T	C	0.00226720327108423	ncRNA_intronic
RTEL1-TNFRSF6B	chr20	62316630	C	T	-0.00218980443449525	ncRNA_intronic
IPO9-AS1	chr1	201670876	A	G	0.0021540820490892	ncRNA_intronic
FTX	chrX	73442382	T	C	-0.00206651066561286	ncRNA_intronic
TMX2-CTNND1	chr11	57551712	A	G	0.00195650417315877	ncRNA_intronic
MIR143HG	chr5	148793064	T	A	-0.0019411420369875	ncRNA_intronic
CD27-AS1	chr12	6552743	C	G	-0.00193537101472399	ncRNA_exonic
KIAA1875	chr8	145168611	A	G	0.00190417044468692	ncRNA_exonic
IPO5P1	chr19	23438039	T	A	-0.00185646699141354	ncRNA_exonic
LOC344967	chr4	40054818	A	C	-0.00177942527517276	ncRNA_intronic
RNU6-71P	chr6	56557411	G	A	0.0017657420781155	ncRNA_intronic
SOX9-AS1	chr17	70072554	T	C	-0.00172909668990423	ncRNA_exonic
MIR3652	chr12	104324266	G	A	0.00162097502216647	ncRNA_exonic
TINCR	chr19	5561076	A	G	-0.00156791408295001	ncRNA_exonic
SLFNL1-AS1	chr1	41504195	G	T	-0.00149360713009366	ncRNA_intronic
LOC728743	chr7	150107737	A	G	0.00148445029398708	ncRNA_exonic
EPN2-AS1	chr17	19204608	C	A	0.00145249911390106	ncRNA_intronic
LINC01152	chr17	70035176	A	G	0.00141919640361311	ncRNA_exonic
LINC01057	chr1	95197935	C	T	-0.00141318971302175	ncRNA_exonic
TMEM44-AS1	chr3	194308889	A	G	-0.00136964660216596	ncRNA_intronic
HCG27	chr6	31170020	G	C	-0.00135607498784396	ncRNA_intronic
ZRANB2-AS1	chr1	71529401	C	T	0.00135312360238107	ncRNA_intronic
CASC15	chr6	21686985	T	C	-0.0013127781032286	ncRNA_intronic
LOC100507487	chr4	129440197	G	A	0.0013088369759065	ncRNA_exonic
LOC101927365	chr6	99878619	G	C	-0.00130350353899627	ncRNA_exonic
ABCA11P	chr4	425881	G	A	0.00122877962291726	ncRNA_intronic
MIR548O2	chr8	29920825	T	C	0.00118255360890304	ncRNA_intronic
PRH1-PRR4	chr12	11224450	G	A	0.00112665328935868	ncRNA_intronic
SAP30L-AS1	chr5	153797049	G	A	0.00110433531618417	ncRNA_intronic
NUCB1-AS1	chr19	49421966	T	C	0.000986829055240349	ncRNA_exonic
MIR548AC	chr3	23406137	A	G	-0.000975187759960307	ncRNA_intronic
MIA-RAB4B&RAB4B-EGLN2	chr19	41301115	G	T	-0.000973334050878957	ncRNA_intronic
LINC00885	chr3	195871183	C	T	-0.000947160074094242	ncRNA_exonic
LOC100130987	chr11	67119427	G	A	-0.000882502700948228	ncRNA_intronic
PTOV1-AS2	chr19	50360046	C	A	0.000864378268975976	ncRNA_exonic
MIR1268A	chr19	3746087	G	A	0.000819408354905092	ncRNA_intronic
RNU6-19P	chr12	11945260	T	C	0.000765707394807145	ncRNA_intronic
LOC100630923	chr7	102066539	A	G	0.000737633908241563	ncRNA_exonic
LOC642852	chr21	46713092	C	T	-0.000704339415767282	ncRNA_exonic
CHKB-CPT1B	chr22	51017476	A	G	0.00068697432680485	ncRNA_exonic
UBE2F-SCLY	chr2	239007222	C	A	0.000675803366811391	ncRNA_exonic
THSD4-AS1	chr15	71463794	A	C	0.000584082394073972	ncRNA_intronic
LOC728743	chr7	150109094	C	T	-0.000578131207174891	ncRNA_exonic
RPSAP58	chr19	23965868	A	C	-0.000555636766516873	ncRNA_intronic
THSD4-AS1	chr15	71472800	T	C	-0.000517077082530306	ncRNA_intronic
FKBP1A-SDCBP2	chr20	1291076	G	C	-0.000460488231864115	ncRNA_exonic
C5orf56	chr5	131811182	G	A	-0.000434558763152649	ncRNA_intronic
PRH1-PRR4	chr12	11168732	T	C	-0.000432778554509569	ncRNA_intronic
ARHGEF26-AS1	chr3	153742983	T	C	0.000424338611687923	ncRNA_exonic
LOC100129973	chr15	52484589	G	A	0.000359153859485955	ncRNA_intronic
IL21R-AS1	chr16	27460897	G	A	-0.000312861421039185	ncRNA_exonic
STX16-NPEPL1	chr20	57288744	G	A	-0.000247042049870821	ncRNA_intronic
PINK1-AS	chr1	20978024	C	A	0.000207728055555334	ncRNA_exonic
LOC102723854	chr2	43259164	C	T	-0.000189663159053369	ncRNA_intronic
KIAA1875	chr8	145170440	A	C	-0.000171787363108321	ncRNA_exonic
GAS6-AS1	chr13	114524460	T	C	0.000166108750423318	ncRNA_intronic
UBE2F-SCLY	chr2	239007292	C	A	0.000118641217052649	ncRNA_exonic
TRAF3IP2-AS1	chr6	111810419	A	G	9.18649128279277e-05	ncRNA_intronic
LINC00910	chr17	41466210	T	G	6.72660625836634e-05	ncRNA_exonic
