# Supplementary material for: Multivariate models from RNA-Seq SNVs yield candidate molecular targets for biomarker discovery: SNV-DA
Source: BMC Genomics. 2016 Mar 31;17:263. doi: 10.1186/s12864-016-2542-4 (PMC4815211; doi:10.1186/s12864-016-2542-4)
Supplement: Additional file 8 — Breast: up and downstream SNVs model. (CSV 22.1 kb) [file 12864_2016_2542_MOESM8_ESM.csv]

#Up and downstream SNV Model in Hormone Receptor Status of Breast Cancer
Gene(s)	Chr	Pos	Ref	Alt	Loading (ER+ <--> TR-)	Annotation
CRACR2B	chr11	827993	T	C	0.21081469028964	upstream
LINC00273	chr16	33963224	T	C	0.163819930431683	upstream
LINC00910	chr17	41466371	T	C	0.155598541456976	upstream
ANXA9	chr1	150968188	A	G	0.150572810363938	downstream
LINC00273	chr16	33963427	T	C	-0.146048237245044	upstream
MIR6087	chrX	108297713	T	C	0.142258388754594	upstream
MIR663AHG	chr20	26190158	A	G	-0.136945485380199	upstream
GALNT6	chr12	51745822	T	C	0.127126642171049	downstream
MXRA8	chr1	1287449	T	A	0.124858356217819	downstream
PCDH1	chr5	141232166	C	T	0.124462633314276	downstream
EME2&SPSB3	chr16	1826377	A	G	0.120727391321869	downstream
EME2&SPSB3	chr16	1826302	G	T	0.115705552316477	downstream
CLUHP3	chr16	31719727	G	T	0.114105487909421	downstream
SNORD89	chr2	101890427	G	A	-0.108013268894048	upstream
LINC00910	chr17	41466778	T	C	0.106527867488343	upstream
CLPTM1L	chr5	1317949	C	T	-0.106121838175142	downstream
MIR4477B;MIR4477A	chr9	68414342	T	C	0.104846430907569	upstream;downstream
LINC00910	chr17	41466274	A	G	0.104054318833179	upstream
MIR663AHG	chr20	26190142	A	G	0.101419033402852	upstream
DTYMK	chr2	242626822	G	A	-0.100670412916616	upstream
MXRA8	chr1	1287922	G	A	0.100190875740211	downstream
LOC100419583	chr15	45025915	A	T	-0.0981118411248215	downstream
LINC00910	chr17	41466446	T	C	0.0979644343898941	upstream
PRKAR2A	chr3	48787909	T	C	0.0933749021584611	downstream
CCDC186	chr10	115881536	A	G	-0.0929608438860672	downstream
LINC00854	chr17	41381942	T	C	0.0928299755743579	upstream
HEXA	chr15	72634886	C	T	0.0917548325708531	downstream
RPL37	chr5	40830491	T	C	0.0896469859370883	downstream
MIR663AHG	chr20	26190276	C	T	-0.0887963274443107	upstream
MXRA8	chr1	1287127	G	A	0.0886933958084451	downstream
LINC00854	chr17	41381802	A	G	0.0882889147172138	upstream
LINC00854	chr17	41381926	A	G	0.0873020942577619	upstream
WAC&WAC-AS1	chr10	28821444	G	A	-0.0872077027917822	upstream
ZNF544	chr19	58775192	G	A	-0.0845770660929556	downstream
MIR663AHG	chr20	26190273	G	C	-0.0841066790774685	upstream
WDR4	chr21	44263041	T	A	-0.0835454334395105	downstream
EIF2AK2	chr2	37331750	T	C	-0.0832156645635609	downstream
MIR4477A;MIR4477B	chr9	68416152	T	C	0.0812899448069063	upstream;downstream
PAF1&SAMD4B	chr19	39875551	A	C	-0.0805512851750061	downstream
TBC1D10B	chr16	30367820	A	G	0.0798269907915083	downstream
LY6G5B	chr6	31640518	T	G	-0.0791600815082827	downstream
SNED1	chr2	242033770	T	A	0.0783015449084819	downstream
MIR663AHG	chr20	26190173	T	C	-0.0778234359177127	upstream
GM2A	chr5	150650283	G	A	-0.0770793975213485	downstream
MIR4477A;MIR4477B	chr9	68415937	G	T	0.0767699380359311	upstream;downstream
DPM2	chr9	130700960	T	C	0.0753716809561371	upstream
SFT2D2	chr1	168212234	G	A	-0.0751852482177052	downstream
MIR663AHG	chr20	26190179	G	A	-0.0744951255558382	upstream
TRAF7;RAB26&SNORD60	chr16	2204835	T	C	-0.0743625305406342	upstream;downstream
LINC00910	chr17	41466280	T	G	0.0742322101547319	upstream
ZMPSTE24	chr1	40722795	G	A	-0.07365226697924	upstream
LOC100419583	chr15	45025935	C	T	-0.073585851617983	downstream
GSK3A	chr19	42733865	T	C	-0.0731597062983836	downstream
WAC&WAC-AS1	chr10	28821493	G	T	-0.0728170648600839	upstream
MIR663AHG	chr20	26190485	A	C	-0.0727257242795408	upstream
LINC00854	chr17	41381981	T	C	0.071407681539051	upstream
LINC00854	chr17	41382018	A	G	0.0706048452732472	upstream
LINC00854	chr17	41381916	A	G	0.0705150600621878	upstream
ANXA9&FAM63A	chr1	150968942	C	T	0.0702405002803552	downstream
PTK6	chr20	62159504	T	C	-0.0691817152670897	downstream
MCF2L&MCF2L-AS1	chr13	113623255	G	C	-0.069053065213926	upstream
LIN52	chr14	74667523	T	C	-0.0685512990802174	downstream
MIR663AHG	chr20	26189995	A	G	0.068524855002128	upstream
ADAM17&IAH1	chr2	9629367	T	G	-0.0683276900995744	downstream
MIR663AHG	chr20	26190071	T	C	-0.0683101156390852	upstream
MIR6087	chrX	108297702	A	G	0.0679472216131067	upstream
MIR6087	chrX	108297699	T	C	0.0675691270878133	upstream
RMDN1	chr8	87483608	T	C	0.0674692827231193	downstream
LINC00273	chr16	33963202	A	G	0.0674339368983844	upstream
PSMB10	chr16	67967878	A	C	-0.0670382152870279	downstream
ZNF432	chr19	52536117	C	A	-0.0670175985115868	downstream
TTC9C	chr11	62506990	A	G	-0.0668789208714149	downstream
LINC00910	chr17	41466321	C	G	0.0664685359679592	upstream
ZNF671	chr19	58230620	C	T	-0.0663007763798798	downstream
LINC00910	chr17	41466445	G	A	0.0658135122686228	upstream
HIST1H2AC	chr6	26125737	A	G	0.0646318262491208	downstream
ZNF696	chr8	144383008	G	A	-0.0645645818434416	downstream
LINC00273	chr16	33963210	A	G	0.0643606578539057	upstream
EIF2AK2	chr2	37331745	T	C	-0.0638846657203618	downstream
EVA1B&SH3D21	chr1	36787294	G	A	0.0638461315828689	downstream
CD151&POLR2L	chr11	839629	A	G	0.0638458921463648	downstream
PCYT1A	chr3	195965115	A	T	-0.0633279155414598	downstream
WNT9A	chr1	228108932	A	G	-0.0626100054065591	downstream
MIR4477B;MIR4477A	chr9	68414513	T	C	0.062534923218414	upstream;downstream
CRIP1	chr14	105953204	T	C	0.061726997728579	upstream
PLEKHG4B	chr5	139855	G	A	-0.0611867891655239	upstream
LOC100129917	chr4	773282	T	C	0.0610090459547343	downstream
LINC00910	chr17	41466421	C	T	0.0609205955969135	upstream
C17orf70	chr17	79506890	T	C	0.0606855433835668	downstream
RHOQ	chr2	46769202	T	C	-0.0604695638759048	upstream
PLEKHG4B	chr5	139702	C	T	-0.0604602068376781	upstream
EMP1	chr12	13370236	A	C	-0.0585616418740758	downstream
SLC35F6	chr2	27004470	G	T	-0.057061055794016	downstream
ODF3	chr11	201027	C	A	-0.0568046043749739	downstream
LINC00854	chr17	41381934	T	C	0.0564570815096474	upstream
LOC401320	chr7	30617474	T	C	-0.0558435364131822	upstream
ATP5S	chr14	50793384	T	A	0.055285915261784	downstream
C17orf70	chr17	79506761	C	G	0.0552080185767104	downstream
GDI2	chr10	5806873	T	C	-0.0550377226852549	downstream
LINC00854	chr17	41381837	T	A	0.0550188157027129	upstream
LOC100129917	chr4	773332	T	C	0.0535766836850083	downstream
LINC00910	chr17	41466769	T	G	0.0534128571075169	upstream
LINC00910	chr17	41466288	G	A	0.053163558584962	upstream
ZNF432	chr19	52535980	T	C	-0.0530780864013823	downstream
BOLA3-AS1	chr2	74380396	G	A	-0.0530482102380608	downstream
PLBD2	chr12	113828356	C	G	0.0523931074213902	downstream
MIR663AHG	chr20	26190090	C	T	0.0522443344421253	upstream
METRN	chr16	764520	G	C	0.0521342889675146	upstream
HIST1H2AC	chr6	26125711	A	C	0.0520082634423216	downstream
ORAI1	chr12	122080228	G	A	-0.0515167867237278	downstream
TPT1-AS1	chr13	45966083	T	G	-0.0514949238362809	downstream
LINC00273	chr16	33963211	T	C	0.0510168412739777	upstream
MSMP	chr9	35754500	G	A	0.0508886358902694	upstream
DDR1	chr6	30868233	G	C	0.0508515711779191	downstream
ATHL1	chr11	296682	A	G	0.0508461181845879	downstream
TRIO	chr5	14509903	C	T	-0.0498325130095915	downstream
HES4	chr1	934106	A	G	-0.0497024059483465	downstream
GMEB2	chr20	62258892	C	G	-0.0495840403874906	upstream
AKR7A2	chr1	19628841	C	G	-0.0493390041961665	downstream
ADAM17&IAH1	chr2	9629286	T	G	-0.0491880698758746	downstream
KIAA1919	chr6	111591055	T	C	0.0491118820377242	downstream
MED16	chr19	867872	G	A	0.048571966634	downstream
CACNA1D	chr3	53846741	T	C	0.0483944660037704	downstream
GPR157	chr1	9164200	G	A	-0.0483772032197276	downstream
PMM2	chr16	8943277	A	G	-0.0483709458284476	downstream
ATHL1	chr11	296203	A	G	0.048091451868907	downstream
ENTPD5	chr14	74432430	A	G	0.0479457419027679	downstream
OVOL2	chr20	18003879	T	C	0.0476980100405868	downstream
BOLA3-AS1	chr2	74379825	C	T	0.0474580006772358	downstream
RHOQ	chr2	46769135	T	C	-0.0474217066094503	upstream
PLEKHG4B	chr5	140124	A	G	-0.0473840442170157	upstream
SNORA40	chr11	93468086	T	C	-0.0472933369339937	downstream
SAMD1	chr19	14199106	G	A	-0.0471804574041246	downstream
PRR22;DUS3L	chr19	5785113	C	T	0.0466800803896266	upstream;downstream
GALNT6	chr12	51745690	T	C	0.0463477340073584	downstream
LOC202181	chr5	177044707	C	T	-0.0459760007933826	downstream
MIR663AHG	chr20	26190102	A	C	0.0457851160027516	upstream
ZNF696	chr8	144382640	T	C	-0.0457850909022838	downstream
SYT8	chr11	1859182	G	A	0.0457631821318472	downstream
GOLIM4	chr3	167727417	C	T	-0.0453438448121512	downstream
LINC00969	chr3	195439080	A	G	-0.0452564055471759	downstream
ZFYVE16	chr5	79776217	A	C	0.0450880098392231	downstream
EMC3	chr3	10004768	G	A	-0.0447422263735367	downstream
TMEM50B	chr21	34821372	A	G	0.0438952054423327	downstream
MIR663AHG	chr20	26190151	G	C	-0.0436709293360019	upstream
MIR4477A;MIR4477B	chr9	68416151	T	G	0.0435410412536622	upstream;downstream
MAN2C1&NEIL1	chr15	75647964	G	C	0.0428525795246152	downstream
PLEKHG4B	chr5	139983	G	C	-0.0427898679673438	upstream
MED16	chr19	867595	G	A	0.0426696745667478	downstream
MIR663AHG	chr20	26190221	T	C	-0.04264879459698	upstream
MFHAS1	chr8	8641145	C	T	-0.0420953428028046	downstream
LINC00854	chr17	41381935	G	T	-0.041675804965451	upstream
TPM2	chr9	35690310	C	T	0.0413773228571193	upstream
MIR663AHG	chr20	26190255	A	T	0.0412653501614532	upstream
RNF223	chr1	1006990	G	A	0.0407196335108336	downstream
MIR4477A;MIR4477B	chr9	68416029	A	C	0.0405304333713193	upstream;downstream
MIR4477B;MIR4477A	chr9	68415025	A	G	-0.0401505004009124	upstream;downstream
LRP10	chr14	23347793	G	A	0.0396095750127309	downstream
YRDC	chr1	38268397	T	C	-0.0394815218806986	downstream
LINC00854	chr17	41381677	G	A	0.0392156098631741	upstream
LINC00910	chr17	41467087	G	C	0.0390989009868598	upstream
HES4	chr1	933790	G	A	-0.0387907079378502	downstream
LOC100506730	chr1	19622375	A	T	0.0386495160891296	upstream
LINC00910	chr17	41467109	A	G	0.0378340676264231	upstream
MIR3656&RPS25&TRAPPC4	chr11	118889114	A	G	-0.0373841100970801	upstream
MIR663AHG	chr20	26190207	A	G	0.0368984678516078	upstream
ZNF446	chr19	58987301	C	T	0.0368689122563615	upstream
SYT17	chr16	19279380	T	C	0.0367515498591357	downstream
DDRGK1	chr20	3170172	T	C	0.0367176028934781	downstream
CLN8	chr8	1711275	T	C	0.0365836359528318	upstream
KCNIP3	chr2	95962548	C	G	0.0365621685842703	upstream
PLEKHS1	chr10	115542607	G	A	-0.0360945206181257	downstream
MTERF4&SNED1	chr2	242034380	T	C	0.0359323804708891	downstream
MXD3	chr5	176740244	A	G	0.0357043696710905	upstream
PLEKHS1	chr10	115542442	T	C	-0.0356263752308991	downstream
PLEKHS1	chr10	115542443	G	A	-0.0353822599441311	downstream
PTK6	chr20	62159468	C	T	-0.034890125631292	downstream
RPL37	chr5	40830927	C	T	-0.0348042760221069	downstream
ADRM1&LAMA5	chr20	60884073	T	C	-0.0347451222297884	downstream
LINC00273	chr16	33963437	T	C	0.0344490857944786	upstream
ODF3B	chr22	50971752	A	C	-0.0343251304117309	upstream
DNASE1L2&ECI1	chr16	2288888	A	G	0.034214425196126	downstream
EIF2AK2	chr2	37332024	T	C	-0.0334131815644416	downstream
ATP2C2	chr16	84498674	A	T	0.0332741564844802	downstream
ZNF880	chr19	52889719	A	T	-0.0328610344348356	downstream
GPR157	chr1	9164133	G	A	-0.032859173545123	downstream
KNOP1	chr16	19717485	T	C	-0.0325067923444983	downstream
LIMD1	chr3	45636213	C	G	0.0319707864257251	upstream
RRP1	chr21	45224184	A	G	-0.0319556418239106	downstream
HSPA7	chr1	161575608	C	T	0.0318025054295962	upstream
GAS5&SNORD74&ZBTB37	chr1	173837306	T	C	0.0314569696319535	upstream
FAM102A	chr9	130702477	A	G	0.0310648438942472	downstream
RMDN1	chr8	87483721	T	C	0.0308258427914937	downstream
PLEKHS1	chr10	115542633	A	C	-0.030397755822003	downstream
SRMS	chr20	62170690	G	A	-0.0302866797977519	downstream
TOP1MT	chr8	144390700	T	A	-0.0300258025582898	downstream
TMEM184C	chr4	148557553	G	A	-0.0300028047749748	downstream
TRAF2	chr9	139821068	G	A	-0.0299724189262204	downstream
MIR3939	chr6	167411138	C	G	-0.0298504812687468	downstream
ODF3B	chr22	50971266	T	C	-0.0294312759588315	upstream
ADAM17&IAH1	chr2	9629298	G	C	0.0293183327725843	downstream
ZNF517	chr8	146034733	T	C	0.0290295500615218	downstream
TOP1MT	chr8	144390951	G	A	-0.0287933091213281	downstream
HOXC8	chr12	54407297	A	G	0.0287922247297502	downstream
WDR4	chr21	44263084	A	C	-0.0283940789336353	downstream
LINC00854	chr17	41381686	T	C	0.0283751580125958	upstream
ZNF880	chr19	52889687	G	A	-0.0283462505097542	downstream
GCSHP3	chr2	206982093	C	T	-0.0283316495143803	upstream
ZNF587B	chr19	58358544	G	C	0.0283283817721047	downstream
LOC100129917	chr4	773050	G	A	-0.0281648167072918	downstream
EVL	chr14	100611105	C	T	0.0279675856217788	downstream
HFE	chr6	26095931	G	A	-0.0279570688762532	downstream
LRRC27	chr10	134145166	T	C	-0.0279140658835636	upstream
LINC00854	chr17	41381833	A	G	0.0275162538926609	upstream
PCP2	chr19	7698653	A	G	0.0275084487238559	upstream
C19orf71&MFSD12	chr19	3544120	G	C	0.0274647659761622	downstream
ATP2C2	chr16	84498781	T	C	0.027003974547956	downstream
PAWR	chr12	79984794	C	T	-0.0264987969509856	downstream
TXNL4A	chr18	77731952	C	T	-0.0264859993413811	downstream
EHD4	chr15	42191519	G	A	-0.026268385068592	downstream
CRACR2A	chr12	3723673	C	T	0.0259883277381081	downstream
CD151&POLR2L	chr11	839186	G	C	0.0258491561822714	downstream
HOXC8	chr12	54407290	C	T	0.0257499946715742	downstream
MLLT10P1	chr20	29638535	G	T	-0.0255836534949874	upstream
C19orf52	chr19	11041531	A	G	0.0254934647896233	downstream
NECAP2	chr1	16786636	G	C	0.0251124946001439	downstream
LINC00910	chr17	41466417	A	G	0.0250790141908778	upstream
WAC-AS1	chr10	28807970	A	G	-0.0247090248617275	downstream
SNORA40	chr11	93468094	T	C	0.0245413628272095	downstream
NHP2&RMND5B	chr5	177575834	A	T	0.0244481254090363	downstream
ZNF814	chr19	58380337	A	G	-0.0241616497184638	downstream
MIR3939	chr6	167411128	T	C	-0.0241208675824524	downstream
MIR614	chr12	13069524	A	T	0.0239442429874848	downstream
LINC00854	chr17	41381681	A	G	0.0239024867817031	upstream
MIR8072	chr12	123849272	C	G	-0.0238469881018742	downstream
SEMA4A	chr1	156147796	C	A	-0.0237652801921287	downstream
ABHD16B	chr20	62494936	T	C	0.0234472713296441	downstream
RBM18	chr9	125000860	G	C	-0.0231720288070772	downstream
GRTP1&LAMP1	chr13	113977948	A	G	-0.023018258365873	downstream
FAM214A	chr15	52970993	G	A	0.0226528504395682	upstream
NHSL1	chr6	138742249	C	T	-0.0226319652205295	downstream
NLGN2	chr17	7311357	T	C	-0.0222109848698538	upstream
TRAPPC2L	chr16	88928417	C	T	-0.0218494368090334	downstream
STAG1	chr3	136055459	T	C	0.0214857955642913	downstream
PGLS	chr19	17621508	A	G	-0.0214115022606269	upstream
C15orf59	chr15	74044906	T	C	0.0213351312001821	upstream
MIR4539	chr14	106326733	A	G	-0.0206548973317852	upstream
PIDD1	chr11	805712	A	G	0.020566196627404	upstream
CD151&POLR2L	chr11	838842	C	G	0.0201790602025473	downstream
MED16	chr19	867774	G	A	0.0200518578808037	downstream
PCYT1A	chr3	195964687	C	T	-0.0199234985982	downstream
LIN52	chr14	74667841	A	G	0.0198384205705642	downstream
MLLT10P1	chr20	29638543	A	T	-0.0196061061614138	upstream
C17orf70	chr17	79506811	A	G	0.0195087380359469	downstream
WDR31	chr9	116077811	A	T	-0.0192329576139322	downstream
APOBEC3C	chr22	39415780	A	G	-0.0191689170889955	downstream
PCSK6	chr15	101843559	C	T	0.0191429103725028	downstream
FLJ23867	chr1	180170361	C	T	-0.0191114173486484	downstream
CDC42BPG	chr11	64591386	T	C	-0.0189882611889911	downstream
SNAPC3	chr9	15461853	G	C	0.0189236172362594	downstream
ATP2C2	chr16	84498695	C	G	0.0186658649667372	downstream
PCYT1A	chr3	195964673	A	T	0.0186616969173739	downstream
PCYT1A	chr3	195964672	G	A	0.0186431940159134	downstream
LRP10	chr14	23347628	A	T	0.0184524549233104	downstream
GAL3ST2	chr2	242743943	G	T	0.017934856988154	downstream
C19orf24;CIRBP	chr19	1275088	T	G	0.0177667147073209	upstream;downstream
EIF2AK2	chr2	37332042	T	C	0.0175448152223929	downstream
LY6E	chr8	144104313	T	C	-0.0174282433261491	downstream
LINC00854	chr17	41381650	A	G	0.0173626885135568	upstream
SVIP	chr11	22842622	T	G	-0.0170660121426631	downstream
WTAP	chr6	160147630	A	G	-0.017064856708167	upstream
LINC00910	chr17	41466471	G	C	0.0170322602973386	upstream
MIR663AHG	chr20	26190264	G	C	-0.0169091595981456	upstream
MIR3939	chr6	167410907	C	T	-0.0168621189573855	downstream
PRSS30P	chr16	2888797	T	A	-0.0165413177674394	downstream
LINC00910	chr17	41467081	A	G	0.0162542638947139	upstream
C9orf173-AS1;C9orf173	chr9	140148189	G	T	-0.0161015725982665	upstream;downstream
PEX26	chr22	18574715	C	T	0.0158198563041904	downstream
TIRAP	chr11	126165793	A	G	-0.0154094035119066	downstream
MLLT10P1	chr20	29638389	C	A	-0.0153638650712962	upstream
MIR4477A;MIR4477B	chr9	68415876	G	A	0.0153300054375231	upstream;downstream
RSF1	chr11	77376806	C	A	-0.0153185367674835	downstream
MIR3939	chr6	167411150	C	T	-0.0152827722584326	downstream
TANGO2	chr22	20054177	A	G	-0.0146854839932014	downstream
ZNF584	chr19	58919066	A	T	0.0145612913569125	upstream
BTAF1	chr10	93790523	A	G	-0.0142678608534095	downstream
LOC100130417	chr1	851499	A	G	0.0141842297489326	downstream
SNORD116-20;SNORD116-17&SNORD116-19	chr15	25332718	T	C	0.0140249680420395	upstream;downstream
RSBN1L	chr7	77409541	T	C	-0.0137063154479394	downstream
PCSK6	chr15	102030926	T	G	0.0136281886672136	upstream
SNORD89	chr2	101889306	A	G	0.0134986189656107	downstream
PTK6	chr20	62159496	A	T	-0.0133615072949996	downstream
LY6G5B	chr6	31640887	A	G	-0.0132010211325173	downstream
PNISR	chr6	99847586	A	T	0.0129421184078278	downstream
APOBEC3C	chr22	39414912	A	G	0.0128634253951968	downstream
LINC00854	chr17	41381938	C	G	0.0128040960620847	upstream
DEGS2	chr14	100611949	C	T	-0.0126002969956887	downstream
FAM83E&SULT2B1	chr19	49103447	C	T	-0.0125902943725392	downstream
MLLT10P1	chr20	29638546	G	A	-0.0125695138850655	upstream
MAN1B1	chr9	140003921	G	A	-0.0124022546187225	downstream
WFIKKN1	chr16	680809	C	G	-0.0120166600370626	upstream
TOMM20	chr1	235272058	T	C	-0.0118667951459264	downstream
WNT9A	chr1	228108703	C	T	0.011686825170725	downstream
GATA3-AS1	chr10	8092186	T	C	0.011651044925136	downstream
GRHL2	chr8	102503717	T	A	0.0114790276278802	upstream
CCRN4L	chr4	139967564	G	A	-0.0113592891188404	downstream
CACNA1D	chr3	53847062	G	A	0.0113585644761343	downstream
EMC3	chr3	10005142	T	G	0.0113470663107105	downstream
HES4	chr1	936111	C	T	-0.0111637969728842	upstream
TTC9C	chr11	62506299	A	G	-0.0111399593145657	downstream
NGEF	chr2	233743109	A	G	-0.0109076513288112	downstream
LINC00854	chr17	41381603	A	G	-0.0108528299783279	upstream
SURF6	chr9	136197427	A	G	0.0108039323975206	downstream
PNISR	chr6	99847260	G	T	-0.0105366959021457	downstream
DPP8	chr15	65737946	A	G	0.00984496462993058	downstream
RBFA	chr18	77811495	C	A	0.00958323922927619	downstream
MRPL12;HGS	chr17	79669885	G	A	0.00954348573654398	upstream;downstream
CRNDE	chr16	54963926	T	C	0.00953410023032138	upstream
POU5F1	chr6	31138967	T	C	-0.00938952091535575	upstream
ABCA6	chr17	67074122	C	A	0.00923242039778024	downstream
MIR8072	chr12	123850197	A	C	0.00906766192370436	upstream
IFITM5	chr11	297279	G	A	0.00897509544314327	downstream
MAN2A2	chr15	91446472	T	C	0.00886970951805812	upstream
C19orf24;CIRBP	chr19	1275368	T	G	-0.00853524398988348	upstream;downstream
MRPL41&PNPLA7	chr9	140445648	G	T	0.00851427702342842	upstream
CLPS	chr6	35765151	T	C	0.00847614138697269	upstream
MIR4477A;MIR4477B	chr9	68416033	C	T	0.00843629862651281	upstream;downstream
VN1R1	chr19	57966462	C	A	0.0083874937380441	downstream
ADAP2	chr17	29286885	A	G	-0.00803057961426771	downstream
MIR4477A;MIR4477B	chr9	68415973	T	A	-0.00799824780482849	upstream;downstream
GPT	chr8	145728735	C	T	0.00758286990951634	upstream
FUOM	chr10	135167952	C	G	-0.0072259200429774	downstream
SLC35F6	chr2	27004234	G	A	-0.00718072506816428	downstream
COMMD5	chr8	146074991	G	C	0.00704945922655814	downstream
C17orf89	chr17	79215784	G	A	0.00690685838536963	downstream
LY6G5B	chr6	31641139	A	G	0.00688064068668004	downstream
LOC100128398	chr19	58518891	A	G	-0.0067489310541493	downstream
PLEKHS1	chr10	115542290	G	A	-0.00658354544119537	downstream
TPM2	chr9	35690530	T	A	0.00647830033892001	upstream
FLJ32255	chr5	42994357	T	A	-0.00623000812291204	upstream
TRAF2	chr9	139821231	A	C	-0.00622176154571928	downstream
ZNF696	chr8	144382192	G	C	-0.0061212178686952	downstream
LOC100506302	chr7	155434228	T	A	0.00611033046869125	downstream
CCDC174	chr3	14715119	A	G	-0.00585900952229614	downstream
TRIO	chr5	14509966	G	A	-0.00584349261725419	downstream
MIR614	chr12	13068291	G	C	-0.00565540863608778	upstream
SP110	chr2	231033516	C	T	0.00544472207055942	downstream
MRPL51&NCAPD2	chr12	6602696	T	A	-0.0051364412934383	upstream
HIST3H2BB;HIST3H2A	chr1	228645063	A	G	0.00498651328870321	upstream;downstream
PTPRCAP;CORO1B	chr11	67205462	C	A	-0.00498265486385894	upstream;downstream
SLC52A1	chr17	4938924	C	T	-0.00493519178751118	upstream
KLHDC7B	chr22	50985703	A	G	-0.00471757247674707	upstream
C9orf173-AS1;C9orf173	chr9	140148051	A	G	0.00447825675233806	upstream;downstream
PRR22;DUS3L	chr19	5784867	C	G	-0.00431485428384997	upstream;downstream
TOP1MT	chr8	144391106	A	G	-0.00397223904420008	downstream
LY6E	chr8	144104188	T	C	-0.00394793002527005	downstream
CTSB	chr8	11699707	G	T	-0.00388245704000217	downstream
KIAA1683	chr19	18386063	G	A	0.00387197151675433	upstream
GATA3-AS1	chr10	8091658	T	C	-0.00381141835606462	downstream
GXYLT2	chr3	73024724	T	G	0.00334813364084914	downstream
SPTBN5	chr15	42186482	T	C	-0.00326990993188798	upstream
DPP7	chr9	140010124	C	T	0.00308225696102442	upstream
CPLX1	chr4	778599	C	T	0.00298220662463496	downstream
PLEKHN1;KLHL17	chr1	901652	A	G	0.00295231481638683	upstream;downstream
TMEM150C	chr4	83405383	T	C	0.00265056544950285	downstream
CRACR2B	chr11	827955	G	A	-0.00249953484782378	upstream
ATP2C2	chr16	84497924	C	G	-0.00224665180819721	downstream
DEAF1	chr11	643568	G	C	0.00215990086753547	downstream
KCND3	chr1	112317512	C	A	0.00202830477362575	downstream
WNT9A	chr1	228108584	G	T	0.00202389662972786	downstream
DVL1&TAS1R3	chr1	1270329	A	G	0.00199507399910798	downstream
FZR1	chr19	3536816	T	C	0.00175946897085461	downstream
UTP14C	chr13	52608700	A	G	0.00162642114593437	downstream
TNNI2	chr11	1859942	G	C	0.00157254481418582	upstream
LINC00273	chr16	33963445	A	G	-0.00134651277588192	upstream
NRG4	chr15	76234092	A	G	0.00122420618671446	downstream
FAM102A	chr9	130702539	G	A	0.00106759711743586	downstream
WNT9A	chr1	228108709	G	T	-0.000987979987791109	downstream
TIRAP	chr11	126165566	G	A	-0.000581894954399999	downstream
CLDN15;FIS1	chr7	100882116	A	C	-0.000574820377247548	upstream;downstream
LRP10	chr14	23348194	T	C	-0.000532214162794202	downstream
MAN1A2	chr1	118068934	G	A	-0.000522588498824722	downstream
VPS29	chr12	110929261	C	T	-0.000349609315742775	downstream
WNT9A	chr1	228109137	A	G	0.000343678418693484	downstream
TMEM183A	chr1	202993848	G	A	-0.000305961372557826	downstream
METRN	chr16	764826	C	T	0.000297951374462766	upstream
