# Supplementary material for: Multivariate models from RNA-Seq SNVs yield candidate molecular targets for biomarker discovery: SNV-DA
Source: BMC Genomics. 2016 Mar 31;17:263. doi: 10.1186/s12864-016-2542-4 (PMC4815211; doi:10.1186/s12864-016-2542-4)
Supplement: Additional file 9 — NSCLC: gene expression model. (CSV 13.9 kb) [file 12864_2016_2542_MOESM9_ESM.csv]

#Gene Expression Model in Hormone Receptor Status of Breast Cancer
Transcript	Loading (ER+ <--> TR-)
NM_015202	0.135827390450291
NM_052905	-0.131517353604717
NM_024589	0.128758287129634
NM_025059	0.127643238179389
NM_001453	-0.127193025748522
NM_133180	0.125657866111019
NM_004186	0.123779304659803
NM_021646	0.121959806936234
NM_001271466	0.120754768767208
NM_024762	0.119755123848449
NM_001218	0.115117046676162
NM_015417	0.112243273719478
NM_001167947	0.10793962366921
NM_017998	-0.106557501300173
NM_000034	0.106244909497001
NM_001178045	0.105463337792343
NM_004412	-0.105462914364241
NM_021224	-0.104182470612884
NM_003462	0.102551618815803
NM_001441	0.0999361984778463
NM_015690	0.0968876534617912
NM_004040	0.0957138514973421
NM_015665	0.0955577901651585
NM_152573	0.09554113513935
NM_000548	0.0951537492733626
NM_001145054	0.0946924966268847
NR_123731	0.0939954479261843
NM_206918	0.0935627458811309
NM_030630	0.0923821531671545
NM_005813	-0.0918365385336518
NM_001099756	0.0914276861658097
NM_001242769	-0.0909790216999721
NM_001040217	0.0894123884995212
NM_138477	0.0893473910994452
NR_126029	-0.087204233457815
NM_018023	-0.0862755478005161
NR_002579	0.0860978724094569
NM_025137	0.0856447740370874
NM_003568	0.0846443726514505
NM_001165877	-0.0834349597474904
NM_001114	-0.0832674843416928
NM_015533	0.0832398897177476
NM_004496	0.0830704715910093
NM_001102658	0.0820490859181567
NM_175884	-0.0806958775556415
NM_001199039	0.0791135460762021
NM_015130	0.0785769354318628
NM_001161546	0.0783381491560466
NR_040288	0.0780909039468135
NM_006401	-0.0778988599843951
NR_039841	0.0778601024380905
NM_012339	0.0770865417084756
NM_007373	0.0770386087544302
NM_194296	0.076745203996789
NM_022132	0.07649521625778
NM_014246	0.0754340319593439
NM_032435	-0.0750404473197167
NM_022893	-0.0736935288627086
NM_134323	0.0733266510957472
NM_016111	0.0730683413489936
NM_173551	-0.0728746710094254
NM_020820	0.0718322913394616
NM_015896	0.0710835641028729
NM_014165	-0.0708104234758746
NM_001243926	0.0706719560327761
NM_001297664	0.0706011187736586
NM_014448	0.0705728037887887
NM_198458	0.0704121946919283
NM_080927	-0.0699759786377189
NM_000525	0.0689138504729936
NM_020179	-0.068398229079243
NM_001024809	0.0680462813009499
NM_004688	-0.0678009793050586
NM_138809	0.0677525552912137
NM_001281474	0.0672361187614479
NR_038854	0.0668707358016423
NM_213613	0.0662022018482872
NM_002158	-0.0661514753290869
NM_022449	0.0660660656350115
NM_014714	0.0648820113280797
NM_153376	0.0647086612687804
NM_174891	0.0639430848226258
NM_173079	0.0638205639320575
NM_176813	0.0636516629511294
NR_130740	0.0631412467404449
NM_018379	0.0631203754559698
NM_021945	0.0620660700607998
NR_077215	0.0614807299627172
NM_001114632	0.0610889184554242
NM_181713	-0.0610444458560454
NM_006607	-0.0603544558353094
NM_207395	0.0603065288615021
NM_001294335	0.0601632805862771
NM_001258304	0.0584654040382404
NM_032047	-0.0584584558629505
NM_012391	0.0583068819502495
NM_004204	0.0576462099001847
NM_001142640	0.0570187760536177
NR_002211	0.0565551330277797
NM_015015	0.0563457888599708
NM_016274	-0.0556432739431657
NM_177938	0.0546603049685404
NM_006304	-0.054407254969986
NM_022575	0.0541172393986769
NM_024649	0.0538191563975195
NM_004708	-0.0533370277578468
NM_207307	0.052836113546912
NR_106869	0.051750956867698
NM_001159576	0.0516421555169431
NM_002579	0.0515037339239069
NM_025129	0.0510806880976809
NM_007022	0.050992373609091
NM_001193282	0.0509876143429418
NM_016151	0.0508443788443168
NM_007210	0.050589287202085
NM_001286429	0.0505258955568176
NM_001163258	0.0503700285748435
NM_032259	0.050178924246894
NR_104457	0.0500693495145563
NM_178502	0.0500191611772799
NM_001271749	0.0499665698551476
NR_024322	-0.0499205610243772
NR_024034	0.0493320142191484
NM_014668	0.0489718877529358
NM_001010853	-0.0489377040457413
NM_144579	0.048837866637941
NM_001114734	-0.0486233862019257
NM_079834	0.0483012058903555
NM_003831	-0.0478794135970975
NM_032427	-0.0471076072171198
NM_001287045	0.0470540436535577
NM_001267560	0.0460572194705923
NM_012477	0.0460455750643335
NM_001270987	0.0460350366933972
NM_031232	0.0458402811825964
NM_004820	-0.0457877361740323
NM_018031	0.0457199777266151
NM_016035	0.0456119256796551
NM_018207	0.0454496164467812
NM_018704	-0.0453543770214041
NR_073144	0.0450716214016708
NM_017644	-0.0450235821707892
NM_015319	0.0449758203542945
NM_152663	0.0449240896872849
NM_015332	0.0449089638411283
NM_152572	0.0448947769817328
NM_001310135	0.0445964507886946
NM_015541	0.0444038206036757
NM_001116	0.0443462870609787
NM_201520	0.0437393637403515
NM_001193511	0.0437353897716196
NM_020133	-0.0433620525838815
NM_016463	0.0431500310416247
NM_199289	0.0429315949505241
NM_198468	-0.0429031020153783
NR_039945	0.0428799833654439
NM_012067	0.0426451826553267
NM_145290	-0.0426289789375184
NR_106790	0.0421495771913297
NM_001982	0.0420143880440668
NM_005036	-0.0410994593093544
NM_001130448	0.0410663780080413
NM_017638	0.0408990238802705
NM_001031738	0.0403759708908539
NM_032499	-0.0396260619569512
NM_003059	0.0393472911577307
NM_002292	0.0391914745732975
NM_018434	-0.0391272984960863
NM_001204818	0.0389417838963314
NM_031913	-0.038757507845805
NM_001174084	0.0386140253900647
NM_014550	0.0385304486709817
NM_005149	-0.0382647773217473
NM_001010924	-0.0380471061774794
NM_001005920	0.0377179951131654
NM_138689	-0.0375638045430752
NM_020186	-0.0375603829696007
NM_001272068	0.0374927014906904
NM_000137	0.037294416853122
NR_045605	-0.0372798091478177
NR_110807	0.0370323850731826
NM_006938	-0.0367950637100376
NM_031424	0.036124887182421
NM_080743	-0.0355761406537764
NR_031643	0.0352219116611607
NM_014008	0.0350833215360587
NM_001257273	-0.0349742423253109
NM_001426	-0.0347135391462391
NM_006651	0.0346835304271836
NM_139159	0.0340746027283705
NR_047502	-0.034024380417944
NM_021800	0.0338062432281062
NR_120375	0.0337134256956371
NM_177964	0.0336961906243671
NM_020857	0.0335409257119078
NM_006469	-0.0330772930399011
NM_015270	0.0329889866386074
NM_001195736	0.0328723904251788
NM_020195	0.0327728070587284
NM_001130921	0.0327557350336099
NM_001311	0.0327357022847196
NR_036569	0.0327143520618041
NM_022737	0.0326625458003042
NM_002623	-0.0326392762040497
NM_001242559	-0.0324393849946351
NM_152686	0.0324285555007959
NM_001098531	0.0323528020663018
NR_002734	-0.0322170519906794
NR_028350	-0.0320240845462805
NM_000156	0.0317701740420856
NM_001142645	-0.0316458019711228
NM_152376	0.0312815123240617
NM_003239	0.0308232568922226
NM_003183	-0.0307739076857712
NR_110599	0.0304775529058358
NM_018342	0.03032236376651
NM_032051	0.0299295021932668
NM_006253	0.0297274579533816
NR_110597	-0.0296775478191222
NM_001195563	-0.0296267455008145
NM_017578	-0.0296132862653732
NR_120348	0.0295422325374899
NM_001204180	-0.029379316499942
NM_207336	0.0292473304657983
NM_177536	0.028947403001139
NR_125384	0.0288907993341991
NM_001113492	0.0280918775870994
NR_028139	0.0280660490385426
NM_012100	0.0280558431885427
NM_017842	0.027842553800977
NM_017908	0.0277042173663335
NM_002111	0.0270687342013607
NM_001008749	0.0270339501670309
NM_033467	0.0267451723764926
NM_030824	0.026345923299256
NM_001288767	0.0259767572808715
NM_001129993	-0.0259606283025938
NM_020824	-0.0259491110743882
NR_034110	-0.0257238117799442
NM_002451	-0.0256367590522255
NM_032627	0.0254291685548085
NM_001290002	0.0249315880332423
NM_020896	0.0248613304594181
NM_017966	0.0248445105547678
NR_033663	0.024667116736887
NM_207310	0.0246522329662658
NM_198321	0.0246040619359383
NM_024939	0.0244269881538713
NM_017636	0.0242106940712521
NM_001029884	-0.0237252037463121
NM_144575	0.0231427335495266
NM_138393	0.0227973070402719
NM_003039	-0.0227048605430305
NM_022064	0.022692764158672
NR_125958	-0.0224083553407633
NR_104471	0.0220194511737284
NM_018664	-0.0216776356711712
NM_030821	0.0215680673504527
NM_001242729	0.0214936715455648
NM_001206602	-0.0214168581529339
NM_199344	-0.0214024221288265
NR_002308	-0.0213261561197762
NM_001304834	0.0211127504149299
NM_014811	0.020999367778703
NM_213604	0.0208819518333295
NM_032336	-0.0207948921567395
NM_014853	0.0206788128456017
NR_130747	0.0206359843759374
NM_001383	0.0206235445989294
NM_033549	0.0205373910992272
NR_037453	-0.0203894451595033
NM_018109	-0.0201600437801896
NM_001136501	0.0201283944660663
NM_182526	0.0199682667756881
NM_001080437	0.0199323319872129
NM_004747	0.0199167396843915
NM_025132	0.0198686106319287
NM_152562	-0.0198367188804464
NM_199054	0.0198203806839993
NM_020651	-0.0197056251016898
NM_001031727	0.0195452457710495
NM_024832	-0.0193803118487408
NM_178568	0.0192991837021431
NR_073400	0.0191702500534156
NM_014793	0.0191139982595182
NM_015944	0.0189868878155562
NM_001127184	-0.0189261835806367
NM_001827	-0.0188817294304953
NM_004923	0.0187741516611312
NM_030907	0.0186622051620396
NM_007200	-0.0185640990471703
NM_002370	-0.0185027322927209
NM_024671	0.0184929325325919
NM_001101672	0.0184756805667225
NM_030765	-0.0184631735066283
NM_021033	-0.0184140057499071
NM_001130914	-0.0183935254195759
NM_006961	0.0181678350969821
NM_012334	-0.0181557786098951
NM_207332	-0.01787658809913
NR_111941	0.0178611702782779
NM_033116	0.0177739543008744
NR_024380	-0.0176783949721197
NM_023083	0.0175407744260284
NM_138451	0.0174687428036125
NM_002966	-0.0174458347399643
NM_053046	0.0171526648985325
NM_152384	0.0168535524044647
NM_144661	0.0168358611420206
NM_152293	0.0167875153337083
NM_022374	-0.0167024171308005
NM_001171909	0.0165903968510982
NM_015141	0.0165180654245658
NR_030754	0.0164774043624236
NM_018696	-0.0164424052472654
NM_001130858	0.0164327734702891
NM_001083592	-0.0163409374034852
NM_001010887	0.0163341014882156
NM_052897	0.0162329393512238
NM_001730	-0.0160788020890256
NM_173548	0.0157813151042995
NM_006716	-0.0157312816848429
NM_016496	0.0156475528625022
NM_018271	0.0155990468489339
NM_019119	-0.0155212249276977
NM_001039876	0.015408425834538
NM_001011	-0.0153970297277577
NR_001557	0.0153480597985797
NM_016199	-0.0153428824855967
NM_194291	-0.0153386046287084
NM_006729	-0.0151415734900455
NM_153634	-0.0149041328309631
NM_005044	-0.0148344684521343
NM_002211	-0.0147247081749055
NM_016346	0.0145872245524472
NM_017906	-0.0143130671641794
NM_001255	-0.0142238381550851
NM_014010	0.0141816975076868
NR_073386	0.0141561664319451
NM_001282474	0.0140492527509337
NR_125858	-0.0140269387680451
NM_022358	0.0139873466857453
NR_028062	-0.0139308853131925
NR_110764	-0.0137085345342449
NM_001520	0.0135953622556737
NM_001080495	0.0135648355903725
NM_145655	-0.0135116139945943
NM_004761	0.0130840753753452
NM_018485	0.0130278315125676
NM_007209	-0.0128547716065537
NM_001127621	0.0127874313130614
NM_002811	-0.0126957010215063
NR_024278	0.0126757700390941
NM_001272034	0.0125402046470904
NM_001025108	0.0122049623208314
NM_024552	0.0111468212523926
NM_001258403	0.0110026871975564
NR_039840	0.0107348986270285
NM_182983	0.0106013381397304
NM_006645	0.0105892493141431
NM_014034	-0.010405427113527
NM_001123066	0.0102941209913745
NM_016217	-0.0101775547273147
NM_015051	-0.0100093037165564
NR_120576	0.00995537925306723
NM_001127617	0.00986197555096546
NM_015550	-0.00981673084550934
NM_138441	-0.00980162430885495
NM_000416	-0.00978838995356467
NM_012112	-0.0097610692871966
NM_022045	-0.00970436949353127
NM_030797	-0.00968755347300079
NM_001285986	-0.00967431171442246
NM_001159391	0.00965569242759099
NM_005603	0.00964791766737781
NR_002920	-0.00956377017260221
NM_001300750	0.00934361273863097
NM_170711	0.00888601244156945
NM_005957	0.00883555483132387
NM_032194	-0.00883117201042507
NM_006101	-0.00860677041649013
NM_145047	0.0082880045606307
NM_000990	-0.00826861626050555
NM_016343	-0.00826646411079235
NM_000100	-0.00819818789540141
NM_024725	-0.00816609064600556
NM_024722	0.00809523539900512
NM_005560	0.00799561735274767
NM_203374	0.00785538629190547
NM_052969	-0.00785511237285397
NR_002796	0.00776814113555927
NR_037500	0.00757400067421277
NM_001242318	-0.00743419948154099
NM_014868	0.00741817972771363
NM_021144	-0.00737287868602753
NM_015997	0.00732021372183771
NM_024800	0.00724699369417145
NM_178858	0.00720667342172777
NR_024560	0.00717147698958065
NM_025069	0.00714693119819181
NM_032151	0.00710291937594808
NM_001013657	0.00678249021803454
NM_080759	0.00675684139601669
NM_018304	-0.00669206898953504
NM_001022	-0.00661269032180764
NR_033828	0.00645643130849432
NM_002895	-0.00638020098814061
NM_000346	-0.00635706351292853
NR_026656	0.00631334642158818
NM_032604	0.00616872175818948
NM_025239	-0.00612477435849115
NR_045962	0.00610887109191698
NM_005035	0.00608679523143544
NM_001814	-0.00604793710993648
NM_001040455	0.00586162152228205
NM_199357	-0.00562820050287599
NM_003108	-0.00562137214973547
NM_001202523	0.0055868813587965
NM_139055	0.00550666525283876
NM_001291428	-0.00547841422718924
NM_001193655	0.00508795642318045
NM_001288802	0.00506290183806772
NM_134324	0.00484821417141581
NM_001010919	-0.00482456206434319
NM_025057	0.0047594817462146
NM_002077	0.0046274960274212
NM_001242854	0.00454914343878552
NM_001013706	0.00443973342879462
NM_005966	-0.00419539084998043
NM_198461	0.00412956659831352
NR_002743	-0.00401489531914615
NR_003033	-0.00400082842012992
NM_004999	0.00395270761685121
NM_019852	0.00379546716451324
NM_031229	0.00376994890741726
NR_024355	-0.00367941939266712
NM_018166	0.00356619600136422
NM_015295	-0.00320553509712012
NM_001640	0.00316702984806928
NR_015352	-0.00302466318185313
NM_031283	-0.0030200895106451
NM_003560	0.0029790929269618
NM_001127183	-0.00291594049092573
NR_107024	0.00283284370433717
NM_007044	-0.00265187257816098
NM_022760	0.00263141239761676
NM_001142279	-0.00259271849083121
NM_001301060	0.00252839906748298
NR_108087	0.00237188691135952
NM_175085	-0.00224141684779791
NR_027033	0.002187563785935
NM_001031684	-0.00211280660595193
NM_001284353	0.00192210800345257
NM_173595	0.00190104062025465
NM_148903	0.00183811123827232
NR_110808	0.0016096226182512
NM_001105079	0.00154669240007334
NM_001174146	0.00129204620947553
NR_036546	0.00128104445457588
NM_033090	0.00105444610100021
NM_006773	-0.00102616005636518
NM_148170	-0.000855151180097181
NM_005686	0.000717281449013532
NM_021244	-0.000578498934940291
NM_024742	0.000501259280557137
NM_001099666	-0.000431823087515832
NM_001081491	0.000394820399120549
NM_145252	0.000375900389609998
NM_001304835	0.000354627738587359
NM_030647	-0.000308770965897805
NM_173084	-0.000111667795173778
NM_004541	-8.36828922324178e-05
