# Supplementary material for: Multivariate models from RNA-Seq SNVs yield candidate molecular targets for biomarker discovery: SNV-DA
Source: BMC Genomics. 2016 Mar 31;17:263. doi: 10.1186/s12864-016-2542-4 (PMC4815211; doi:10.1186/s12864-016-2542-4)
Supplement: Additional file 10 — Breast: gene expression model. (CSV 15.1 kb) [file 12864_2016_2542_MOESM10_ESM.csv]

#Gene Expression Model in NSCLC
Gene	Loading (DF <--> R)
RBM28	0.152457548577493
TNPO3	0.141316473276683
MTERFD1	0.12853018716186
KCMF1	0.127318339759071
PNO1	0.125862312375421
RRM2	0.118868951419704
MAN1C1	-0.108439814841898
ABCC6	-0.107751163631129
UBA7	-0.103145900451863
RAB10	0.10004460991812
TWF1	0.0998085150147446
LOXL2	0.0983993801475643
CCT4	0.0979558028667459
BAG2	0.0958306512355048
DENR	0.095422493805029
EPT1	0.0943409144077952
MEMO1	0.0914559545973592
HLA-DPA1	-0.0900810624249264
MTHFD2	0.0895773031430926
PCGF6	0.0890168929101831
DRP2	0.0885742432115003
GTSE1	0.0870255772099669
PSMA2	0.086324578626025
STRAP	0.0860391205339679
NCOA5	-0.0853535744785544
XPOT	0.0851398514309305
CCT6A	0.0848375488531176
YWHAZ	0.0842139510100968
TK1	0.082159486211237
DBF4	0.0815630435992527
NKAP	0.0808883179364514
SGOL1	0.0807091511727465
HLA-DRB1	-0.080646928697966
SLC16A1	0.0805953885355702
PDK1	0.0804076828423759
TAS2R43	0.0803358062964692
HLA-DRA	-0.0789675706636111
HLA-DMA	-0.0789113370230651
PDCD5	0.0784293661215813
ZNF276	-0.0781514539486349
KLC2	0.0768695853429361
GARS	0.0761335136068163
MUC1	-0.075100069503876
TMEM184B	0.0750409530369396
RIPK3	-0.074786732652526
CD74	-0.0747294244656875
MSANTD3	0.0744132682381136
CNDP2	-0.0743765040599005
KIF4A	0.0741470399881405
TMEM132A	0.0739504437489798
ENTPD7	0.0737814334677292
FRZB	-0.0734700800666282
LINC00607	-0.0726626996832867
F12	0.0721439205405687
HLA-DPB1	-0.0720111495117766
YWHAG	0.071407275253189
TLE2	-0.0713116943386123
FAM160A2	-0.071038278305535
CCDC58	0.0706673548399879
ESRP1	0.0705047995149979
CEP55	0.0700967228225048
PXDNL	0.069343579823928
TCOF1	0.0688913630263221
GALNT16	-0.0681355192767919
YWHAQ	0.0679321943045543
C7orf73	0.0671836045374163
PARD3	0.0663577781688791
ANXA2R	-0.0663569902413711
PAK1IP1	0.0662490727892178
PTTG1	0.0656241084673016
LIPH	-0.0653867053385575
MAD2L1	0.065383019643311
KIF11	0.0648878102687005
VSIG2	-0.0648557353584315
NOL10	0.0647363925271003
HEMK1	-0.0645396535221422
CTSO	-0.0645255958029368
TMEM40	0.0645077026711152
CLSTN1	0.0641119177548296
INTS8	0.0630253126377835
CDC45	0.0625546499174666
RAD54L	0.0623784521997576
EIF1B-AS1	-0.0622495105595024
NDNF	-0.0619597686355132
SBF2-AS1	0.0615404723908508
ADH1B	-0.0615095179247481
ABCD4	-0.0609989891272295
C17orf53	0.0607498420949984
GLRX3	0.0606860035589029
MELK	0.060632949429333
MTDH	0.0602786257054471
L3MBTL1	-0.0586507813238701
ZSWIM3	-0.0586382093532498
HSPA1L	-0.0584092232097134
BRCA1	0.0582675437131713
SEPT4	-0.0574294782961484
LOC100506795	-0.0573932859523854
RGL1	-0.0573409257732202
MKI67	0.0566869791837544
PER3	-0.0566371301453082
SFXN1	0.0558637791881152
GUCA1A	0.0558536577730071
LTBR	0.0557206039734979
DCAF13	0.0555916405580807
GAPDH	0.0555881963226426
C1orf116	-0.0549837668499263
LCLAT1	0.0544726700928929
RTCA	0.0541909106592142
GPD1L	-0.0540297733907033
KIF3C	0.0539867085060739
ASNS	0.0537378097124392
SGK196	0.0529610934148134
MYLK4	-0.0529067996325078
AP2A1	0.0527512721217724
GNG7	-0.0525705960176605
IMMT	0.0523888502689427
PTPRN	0.0522108600639259
CENPA	0.0519468589917939
TPX2	0.0519258858721178
IGF2BP3	0.0517818257601245
SUSD2	-0.0516371624514221
CALCOCO1	-0.0512396770107624
INCENP	0.0511963921446801
SSRP1	0.050922052083544
ARHGEF9	-0.0503312726891159
HLA-DQA1	-0.0503199456213493
PGAM1	0.0502205575464675
NCAPH	0.0499160666986261
SLC5A6	0.0498402423507835
CST3	-0.0497636451660581
C9orf156	-0.0495649716012525
NUP205	0.0486888200375978
CLDN14	0.0485287722838938
CYP2B7P1	-0.0483317003782224
CPSF3	0.048110511378632
PPP6R1	0.0480854864060613
WWC2-AS2	-0.0479061189435048
STAMBP	0.0476215867681458
NR2F1	-0.0474076077065592
HMGXB4	0.0473298052460619
USP31	0.0469539593506005
DHX58	-0.0468257213664735
TXNIP	-0.0466379085344878
EIF1AY	0.0466373091019914
UBE2S	0.0463381698647892
FAM60A	0.04622109405424
KIAA0020	0.0460947461771541
MIR497HG	-0.0459477420315471
ERCC6L	0.045848975674932
TNFSF13	-0.0457468547162783
RAD54B	0.045671711792831
NICN1	-0.0452003522741972
HLA-DMB	-0.0451717701268663
ENOX2	0.0451710928645989
PLK4	0.0450861183088466
CCNA2	0.045057585374404
ALDH2	-0.0450197826952691
MAPKAPK5	0.0449699857462781
ARPC1A	0.0448101835975988
TXLNG2P	0.0440568500383645
NAA25	0.0436880561193687
AK4	0.0435595002243292
SRSF6	-0.0435155831385918
TRAK2	-0.0434104275643472
POLR3A	0.0432909201395586
C12orf69	-0.0432688276065048
PUS7	0.0432462120021135
CENPO	0.0429579813603648
MXD4	-0.0428463671752976
EXO1	0.0426576180647112
PPM1G	0.042634504055064
MCM10	0.0425923656948329
EXD3	-0.0425752486035749
TSPAN32	-0.0425562371813284
FOXM1	0.0422871249979769
GPN1	0.0421935009652737
PNPLA2	-0.0420834462743362
NCAPG2	0.0420806832140428
ZFYVE28	-0.0418130348689172
ADAMTSL2	-0.0411063349059621
KPNA2	0.0410487961336971
DEPDC1B	0.0408834980993287
TTL	0.0404085115299556
KANK2	-0.0401195934714458
DHX57	0.0400519653250058
GTF2IRD2B	-0.0398531619737071
GOLGA3	0.0394037846139352
YARS2	0.0391364419553369
SNRNP27	0.0387052261904145
SPN	-0.038586322561854
SPRY2	-0.0384437941794371
ATP13A4	-0.03837780034373
SUPV3L1	0.0379561224303712
EPDR1	-0.0379549235570502
NRN1L	-0.0378776722607136
CBX7	-0.0376947122886463
C19orf66	-0.0376027332339081
CGN	-0.0370957766005672
GTF2IRD2	-0.036396169039878
SNX21	-0.0363735563110905
BPI	-0.0361794328618154
HMMR	0.0360191192028407
NUDCD1	0.036001709864355
MTERFD2	-0.0359021552485075
PPAPDC1A	0.0357670969411542
SH3PXD2B	0.0354704030204315
EIF2S2	0.0353462430916019
BMP4	-0.0352631352944024
ITGB4	0.0351305840061748
TRIM21	-0.0349694435570823
ZNF706	0.0347941384076159
CALU	0.0347644028809542
ACACB	-0.0347505035622529
CDCA3	0.0346546387257203
ANLN	0.0346288805251042
LIX1	-0.0345217712282769
DDX55	0.0343210702323168
PPP1CC	0.0343004799724733
MMP28	-0.0340851684453252
AURKB	0.0340123138201732
ARHGEF37	-0.0337790207744783
MINA	0.0337696616449536
FCER1A	-0.033700000153493
PLLP	-0.0335934086733946
PSMC2	0.033495717316767
LLPH	0.0334076546103126
DNAJC9	0.0333787027361632
ATP1A1OS	-0.0332315085689165
ESPL1	0.0331431814766633
MAPK6	0.0330169782016465
HLA-DOA	-0.0329979039919697
PPP1R14B	0.0328207166116677
KIF14	0.0327103573638266
WDR43	0.0326940444290292
CDKN3	0.0326035665283775
DIAPH3	0.0323741096421767
CYCS	0.0322531064805029
FHOD1	-0.0319722711640451
UBAP2	0.0314192014752397
PSMD11	0.030893732967233
KIF23	0.0308776979791887
RECQL4	0.0307595811719823
FCGRT	-0.0307188009216087
LEFTY2	-0.0306603978506571
ALDH1L2	0.0304332523062451
RNF166	-0.030338759794885
MASTL	0.0301927337112568
PCDHGA10	-0.0301780920235795
UTP20	0.0300082248814031
FBLN5	-0.0297699582054
RAD51	0.0296601224999594
DNAJB11	0.029328851127872
THUMPD2	0.0293200889338734
BMS1	0.029192572632869
SRSF5	-0.0290208988999847
GIMAP1	-0.0288615044420582
C11orf82	0.0287718365691233
MON1B	-0.0287138473354198
GDF7	-0.0287024115885846
SPDL1	0.0286196636066347
PSMD1	0.0284881932326689
ZNF792	-0.0283183376233161
ZBED4	0.028294109434845
JUP	0.0282657393232155
PRR11	0.0282320911600492
SELENBP1	-0.0280624668621275
PPID	0.0279676608725345
TRIM14	-0.0277261056776424
DCAF8	-0.027627633986939
ZNF19	-0.0275701618225033
RAD51AP1	0.0275309366986411
LOC100131096	-0.0274870080495499
S1PR4	-0.0271927421335455
HLA-L	-0.0271365169885919
TNFAIP8L2	-0.026895964386199
SLC16A5	-0.0268416933379421
CMAS	0.026774484108852
LEF1-AS1	0.0266382808303759
DNAJB6	0.0265379368189354
KIF20A	0.0265246755847004
IMPAD1	0.0264564562738594
SPATS2	0.0263207153495825
RPL19P12	0.0262857418824595
CYFIP2	-0.0261089410735453
HMGA1	0.0259403310249147
TOMM70A	0.0259221974480265
MASP2	-0.0258410634133202
GOLT1B	0.0258271946295475
TRIM22	-0.0258065672937903
MEST	0.0255795738204208
PWP1	0.0255400090440774
KIAA0141	-0.0254978769060381
GSTM5	-0.0253510441340796
HPRT1	0.0252249114319549
SPDYE7P	0.0251431546443831
MPP6	0.0250729548517779
MSRA	-0.0250698756005941
PGPEP1	-0.0248740801303458
IDNK	-0.0245346220092941
PVRL1	0.024523386947512
APOH	-0.024353188370879
BOLA3	0.0243170851155054
NCAPD2	0.0242805709200565
LY86	-0.0240418874694366
POP1	0.0238942964390184
MZT1	0.0238500282814764
IPO4	0.0236723361344092
WDFY3-AS2	-0.0235931922469682
BCCIP	0.0234637580687399
LMNB2	0.0233054983566182
DHRS3	-0.0232086499620335
CHRDL1	-0.0230953533117595
LINC00324	-0.0230358661347881
LOC100499405	-0.0230015993780415
CD200R1L	0.0229122315171892
PARPBP	0.0226417737364859
ADCY9	-0.0226191206133491
MARC2	-0.022556672412791
N4BP2L1	-0.0225168129038778
DHRS12	-0.0224814970177935
MGC45800	0.0223490476256909
MRPS35	0.0222506576987074
TUBA1C	0.0219033923907319
AUNIP	0.0218223728603165
UBR5	0.0216332286475339
CHAF1A	0.0213265598002664
FMO4	-0.0213151533431223
PCA3	0.0213055112735246
CDK1	0.0212996078810629
MGP	-0.0212876208320771
FYCO1	-0.0212702560697154
DDX50	0.0212585981610909
CCND3	-0.0212006426819118
SLC39A6	0.0210500156752563
WSB2	0.0209967246242003
COPS5	0.0208670916452516
TPRKB	0.0208376641230727
DLG5	0.020830866806448
FITM2	-0.0207929860803516
CCNB1	0.0206684377031276
IRF9	-0.0206351161511804
PRKCSH	0.0205869963606419
SHFM1	0.0204084603392095
GTPBP4	0.0203416509780708
ATP2A2	0.0201764479083843
PAXIP1	0.0200301105617814
NMD3	0.0199291338800575
MAP4K4	0.0197781721736228
PLOD3	0.0197294866039541
SPAG5	0.0196078404194017
PCCA	-0.0195945153429902
FGD3	-0.0194439818809612
NPNT	-0.0194325744886082
ART4	-0.0191014020157248
PROCA1	-0.0190438693065962
SRPK2	0.0189474564662553
LINC00482	-0.0188559932038516
MRPL19	0.0187551961510115
USP32P2	0.0186069893397737
ADAMTS5	0.0184130179296924
TNFRSF14	-0.0183549031292503
ITIH5	-0.0181809646907365
PDSS1	0.0179102040770019
B3GALNT2	0.0178259686687406
EGLN3	0.0176878875383291
PIK3IP1	-0.0176771484514685
IRF6	0.0176400949163851
TTPA	-0.0175870427069444
PRDM4	0.0174597741935101
CUL2	0.0173050079385021
CDC6	0.0172199531116041
NPM3	0.0169824724950617
FRY	-0.0169815254138044
TRIM28	0.0169546476319596
MTFR1	0.0168134981970546
ABCC3	-0.0167582072472481
KHSRP	0.016739295148308
SNRPG	0.0166265315922055
TTTY15	0.0163879070000847
BOP1	0.0163538643112813
TMEM175	-0.0163278452034405
ABCF2	0.0163089243144919
CENPE	0.0162766811803825
PTGFRN	0.01621544439678
RACGAP1	0.0161044117874805
ARHGAP44	-0.0158676257941369
KIAA0408	-0.0158456862784327
UHRF1	0.0158110088620508
PRICKLE3	0.0157592438156823
NUDT16	-0.0156683775993803
KIAA1429	0.0156292064661009
ZBTB4	-0.0154775293865624
VMA21	0.0154561993497987
NRG2	-0.0154154301306595
RNF144A-AS1	0.0153334584387002
RIMBP3	-0.015131764803619
DOCK7	0.015074428355998
UBXN2A	0.0148490966973737
KIAA0930	0.0148355120192579
FAM84A	0.0147593576615113
BBS1	-0.0145462799900942
GPR20	-0.0145340634666041
ANO5	-0.0144548200395427
UBE2M	0.0144545787053835
UBE3C	0.0143148027001798
HKR1	-0.0137585567748135
DDO	-0.0137437802769964
ECE2	0.0136527465022794
MICALL1	0.0136158605849464
TRIM34	-0.013592534911729
BIRC5	0.0135904924358549
DENND2D	-0.0134976660667553
TIMM10B	-0.0134883369412571
TTC12	-0.0134617318863912
IL11RA	-0.0132492504769568
NCAM2	-0.0130242146643747
IDH3A	0.0129687560179709
MRPL42	0.0129349999784358
ANKRD18B	0.012931245144638
PKMYT1	0.0129186536934999
PLD1	0.0129064778202155
DLK2	0.0128714925168018
LEPRE1	0.012750321865675
YME1L1	0.0126057545537602
GPR62	-0.0125498864096629
ZNF619	-0.0124878816911091
TFG	0.0123556793497228
ARHGAP11A	0.0123100077441767
LRPPRC	0.0122891390639671
TPSG1	-0.0121694049652029
WDR67	0.0117688405712754
HLA-DQB1	-0.011529935109572
TREX1	-0.0113782634629471
LUZP6	0.0112920531574817
MTPN	0.0112920531574817
UBL3	-0.0111952118035165
MRPL15	0.0109765529509652
DAPK1	-0.010843941533392
ADIRF	-0.0107552011069736
DDX1	0.010742846460344
RAPGEF3	-0.0106963846687163
MAGOHB	0.0106451462378315
UBALD2	0.0104933851058786
ZNF790-AS1	-0.0104781390280689
PLOD2	0.0103447631146303
PAFAH1B3	0.0101927716982342
PLCD1	-0.0101536266371294
MYF6	0.0100743185975257
SPICE1	0.0100713201607618
PMS2	0.00996388492510093
CD1E	-0.00994756805440437
WDR12	0.00991854292857981
MTFR2	0.00985200293004364
ITGBL1	-0.00956748216703767
C4orf46	0.00955383314912374
SUV39H2	0.00952128159311217
GMCL1	0.00940988252799856
HJURP	0.00940396604848141
PSAT1	0.00935080952995919
SHCBP1	0.00934781233820197
CKAP5	0.00926952837590073
KNSTRN	0.00924612258233908
LYL1	-0.00912743869551505
C1orf198	-0.00906617455153503
CKAP2L	0.00903819863724149
SEC14L2	0.00888778496351839
MR1	-0.00884224524571123
PSMB10	-0.00872831841921951
NEK2	0.00864840170767723
ASF1B	0.00863819256444867
MTA3	0.00861705993795436
PTH1R	-0.00856550175845626
DDX39A	0.00852472454494279
TGFB2	-0.00835072264857658
GIT1	0.00825834783092834
BRAP	0.00824433999631054
EHBP1	0.00818013356376648
KCTD7	-0.00817613033537636
RASL12	-0.00813042892558773
ABI1	0.00805260395100496
SRL	-0.00804704394619553
ECHDC2	-0.00789306215323804
RPLP0P2	0.00785540227159359
SKA1	0.00778783399806165
TRIM9	0.00777693311218884
IQGAP3	0.00770835843712294
FXYD1	-0.00768691670234994
BNIP3	0.00765476600916116
MOGS	0.00756230650841472
KPNB1	0.00755567789039634
C17orf103	-0.00753161650113268
TP53RK	-0.00740631927999452
TEF	-0.00733997896162913
TBX2	-0.00730717342600747
DKC1	0.00730341799131715
ZNF528	-0.00718655757075684
ARRDC4	-0.00717529081768049
HLA-E	-0.00715385105750098
LOC730091	-0.00715323807203833
MATN3	-0.00708458802976443
UGT2B17	0.00705767753337771
ZNF280C	0.00698560252521161
MTIF2	0.00695934358019755
PTGDS	-0.00690566632674525
MRPL35	0.00690041931663283
MAGI3	-0.00681916444569921
METAP1	0.00680290297090541
ASUN	0.00679173920030569
PEX11A	-0.00678985525304719
SIDT2	-0.00677451728964745
TROAP	0.00669987064776824
RSRC1	0.00662471554671362
PLG	-0.00657904883855721
SCN4B	-0.00652518504822307
KLHL42	0.00639013440073199
AGXT2L2	-0.00635126997317062
RMDN2	-0.00624393516517333
GANAB	0.00599120344829126
HSPD1	0.00576258286806655
GMNN	0.00567273238953659
SLAIN1	-0.0056340266053582
FAM189A2	-0.00560523909230615
MOAP1	-0.00547172224749509
RPS6KA2	-0.00547086662419939
EFCAB4A	-0.0053914563656827
DNM1L	0.00519718254032694
CDCA8	0.00514858536845137
PSPN	-0.00492931688520232
SMIM13	0.0048846529889475
TSR1	0.00485971522996433
GATA5	-0.00482019018082563
FLJ44635	-0.00458081895108154
MAOB	-0.00452476181122185
TSPAN4	-0.00443691609335333
MDH1	0.00443418142226405
LOC100129617	0.00425349129962857
CLYBL	-0.00424513228118399
GPR116	-0.00410488835672402
BFAR	-0.00389947163291611
MMP8	0.00389488625513756
FOXK2	0.00386120728426109
ZNF398	0.00383643304000551
EYA1	0.0036354242413968
KIFC1	0.00358557003537281
COQ7	-0.00338578295440615
RHOBTB2	-0.0033705084546664
PGBD2	-0.00328061459665085
GMPS	0.0032600223545699
TIAL1	0.00313191116035973
RTP4	-0.00311978176737593
BCL2L12	0.00309186514829566
TNIK	-0.00305390563913738
SAP30L	-0.00304771042075717
LOC100499489	-0.00298484592554917
PRC1	0.00297839404411768
NPEPL1	-0.0029494328035639
PRPF4	0.00290841057086368
POLR2K	0.00288498429948343
METTL20	-0.00277032385114697
YEATS2	0.00275541690371751
RYK	0.00268109137198551
ADHFE1	-0.00257377313074641
LINC00184	0.00248181290421495
RPL7L1	0.0024780153746925
IFT140	-0.00241328934664172
P4HA1	0.0023790850260677
ALOX15B	-0.00235799023182551
NCL	0.00233880583437668
LOC340515	0.0022443898454339
MRPL3	0.00212711399053452
TBX4	-0.00197350636925267
EPOR	-0.00195890249879828
FGF14-AS2	-0.00185780068827673
GALNT2	0.0015753438708396
BTBD10	0.00148136525790967
CHEK2	0.00141097563689958
FOXA2	-0.00125729303882007
LOC100505648	-0.00113297904424298
MSH6	0.000998091965217308
PHTF2	0.000972142182738846
AEBP2	0.000931586399099863
SLC44A5	0.00084339823213264
JAG2	0.000817319842733072
DDIT4	0.000737723975343924
CD52	-0.000691917063294815
CENPQ	0.000385856432851424
TYR	0.000383338265161688
NAPSA	-0.000360255754987801
G2E3	0.000250530281314929
TMSB10	0.000243088562368034
CD34	-9.35012052614201e-05
MMP24	-9.3192053874516e-05
